# Supplementary material for: Impact of Nitrogen Fertilizer Levels on Metabolite Profiling of the Lycium barbarum L. Fruit
Source: Molecules. 2019 Oct 28;24(21):3879. doi: 10.3390/molecules24213879 (PMC6864581; doi:10.3390/molecules24213879)
Supplement: Supplementary file 1 [file molecules-24-03879-s001.zip]

Archive with 6 entries (6 files):
- Table S1.xlsx
- Table S2.xlsx
- Table S3.xlsx
- FIgure S1.jpg
- FIgure S2.jpg
- Plant ELISA Kit protocol.pdf
