# Supplementary material for: Impact of Nitrogen Fertilizer Levels on Metabolite Profiling of the Lycium barbarum L. Fruit
Source: Molecules. 2019 Oct 28;24(21):3879. doi: 10.3390/molecules24213879 (PMC6864581; doi:10.3390/molecules24213879)
Supplement: Supplementary file 1 [file molecules-24-03879-s001.zip › Table S1.xlsx]

## Sheet: N0 vs N1
Table S1. Metabolite of Goji Fruits under Different Nitrogen Fertilizations
Index	Compounds	Class	N1-1	N1-2	N1-3	N0-1	N0-2	N0-3	VIP	Fold_Change	LogFC
pma0101	N-Caffeoyl agmatine	Phenolamides	89900	294000	191950	247000	172000	209500	0.561909	1.09143	0.12622
pma0134	D(-)-Threose	Carbohydrates	91600	3340	47470	131000	180000	155500	2.73868	3.27575	1.71183
pma0149	Sinapoyl malate	Organic acids	33600	20300	26950	31900	22200	27050	0.0639012	1.00371	0.00534332
pma0214	methylQuercetin O-hexoside	Flavonol	4510000	2720000	3615000	4340000	2990000	3665000	0.0950537	1.01383	0.0198176
pma0253	O-methylChrysoeriol 5-O-hexoside	Flavone	19600	36300	27950	25100	40400	32750	0.525529	1.17174	0.228647
pma0461	14,15-Dehydrocrepenynic acid	Lipids_Fatty acids	923000	1000000	961500	1460000	1200000	1330000	1.21543	1.38326	0.468067
pma0584	N-Caffeoylspermidine	Phenolamides	10300000	6560000	8430000	7000000	5990000	6495000	0.837119	0.770463	-0.376203
pma0692	N', N''-di-p-coumaroylspermidine	Phenolamides	20500	10400	15450	7570	14600	11085	0.859022	0.717476	-0.478998
pma0791	Naringenin O-malonylhexoside	Flavanone	89000	112000	100500	96300	111000	103650	0.178798	1.03134	0.0445246
pma0795	Tricetin O-malonylhexoside	Flavone	88300	149000	118650	240000	113000	176500	0.946817	1.48757	0.572956
pma0948	Hydroxyphenethylamine	Others	345000	556000	450500	595000	486000	540500	0.714313	1.19978	0.262768
pma1108	Apigenin C-glucoside	Flavone C-glycosides	175000	179000	177000	228000	173000	200500	0.545319	1.13277	0.179853
pma1116	Kaempferide	Flavonol	86900	56600	71750	52200	37900	45050	1.33506	0.627875	-0.671452
pma1590	Peonidin O-hexoside	Anthocyanins	271000	225000	248000	185000	251000	218000	0.573499	0.879032	-0.186012
pma1751	Nicotinic acid-hexoside	Nicotinic acid derivatives	2430000	5820000	4125000	5340000	2940000	4140000	0.136046	1.00364	0.00523665
pma1840	Coumaroyl choline	Cholines	86900	43400	65150	64200	55700	59950	0.0847622	0.920184	-0.120005
pma2172	Cinnamoyl tyramine	Tryptamine derivatives	35800	73700	54750	67100	62400	64750	0.694382	1.18265	0.242021
pma2405	Feruloylcholine	Cholines	17600	13900	15750	16900	34300	25600	1.1787	1.6254	0.700792
pma2681	Xanthurenic acid	Organic acids	78800	61700	70250	53000	53900	53450	1.06461	0.760854	-0.394308
pma2987	Histidinol	Others	45700000	49200000	47450000	49300000	49200000	49250000	0.336719	1.03793	0.0537156
pma3101	Nicotinate ribonucleoside	Nicotinic acid derivatives	8390000	7670000	8030000	8860000	7120000	7990000	0.0548664	0.995019	-0.00720448
pma3443	Tricin 7-O-acetylglucoside	Flavone	31000	24700	27850	48300	24100	36200	0.632471	1.29982	0.378312
pma3606	9-Hydroxy-(10E,12Z,15Z)-octadecatrienoic acid	Lipids_Fatty acids	1220000	1280000	1250000	1430000	2190000	1810000	1.15529	1.448	0.534062
pma3649	5-Aminolevulinate	Organic acids	53600000	76400000	65000000	68000000	88800000	78400000	0.721163	1.20615	0.270414
pma3724	1-O-Feruloyl quinic acid	Quinate and its derivatives	808000	759000	783500	1060000	601000	830500	0.0675225	1.05999	0.0840469
pma6254	C-hexosyl-apigenin O-caffeoylhexoside	Flavone C-glycosides	92300	103000	97650	90600	89500	90050	0.537527	0.922171	-0.116894
pma6270	sn-Glycero-3-phosphocholine	Cholines	134000	298000	216000	204000	301000	252500	0.595466	1.16898	0.225252
pma6281	Methylglutaric acid	Organic acids	42400	134000	88200	19600	147000	83300	0.5917	0.944444	-0.0824622
pma6298	3-Hydroxypyridine	Others	29500	20000	24750	31300	34800	33050	1.06903	1.33535	0.417222
pma6455	Ribulose-5-phosphate	Carbohydrates	89100	186000	137550	88600	188000	138300	0.00662614	1.00545	0.00784502
pma6460	5-O-p-Coumaroylquinic acid	Quinate and its derivatives	11800	11400	11600	21500	4840	13170	0.280951	1.13534	0.183131
pma6499	Limocitrin O-hexoside	Flavone	361000	349000	355000	393000	219000	306000	0.636588	0.861972	-0.214287
pma6515	C-hexosyl-chrysin O-feruloylhexoside	Flavone C-glycosides	318000	257000	287500	355000	286000	320500	0.499134	1.11478	0.156762
pma6518	C-pentosyl-chrysoeriol 7-O-feruloylhexoside	Flavone C-glycosides	10900	17400	14150	13400	16300	14850	0.263432	1.04947	0.0696609
pma6561	Caffeic acid O-glucoside	Hydroxycinnamoyl derivatives	12200000	10900000	11550000	12200000	7330000	9765000	0.691487	0.845455	-0.242201
pma6599	6-Hydroxymethylherniarin	Hydroxycinnamoyl derivatives	1090000	1150000	1120000	1310000	1090000	1200000	0.379045	1.07143	0.0995357
pma6625	E-3,4,5'-Trihydroxy-3'-glucopyranosylstilbene	Others	62000	44600	53300	51400	42600	47000	0.486798	0.881801	-0.181475
pma6638	O-methylChrysoeriol 7-O-hexoside	Flavone	32700	39800	36250	47800	59100	53450	1.32062	1.47448	0.560209
pma6639	Isorhamnetin O-hexoside	Flavonol	5810000	3290000	4550000	5930000	3640000	4785000	0.187709	1.05165	0.0726524
pmb0037	Hordenine	Alkaloids	173000	197000	185000	147000	232000	189500	0.00131378	1.02432	0.0346726
pmb0064	DIMBOA glucoside	Others	1810000	1920000	1865000	2460000	1640000	2050000	0.307684	1.0992	0.136448
pmb0069	Benzamide	Others	4590000	5110000	4850000	4490000	5180000	4835000	0.0267111	0.996907	-0.00446886
pmb0130	N-Acetyl tryptamine	Phenolamides	30400	10100	20250	22300	15300	18800	0.130953	0.928395	-0.107189
pmb0142	Caffeic aldehyde	Hydroxycinnamoyl derivatives	232000	119000	175500	167000	129000	148000	0.387582	0.843305	-0.245874
pmb0159	DGMG (18:2) isomer2	Lipids_Glycerolipids	28000	22200	25100	41700	64300	53000	1.83281	2.11155	1.0783
pmb0160	MAG (18:3) isomer5	Lipids_Glycerolipids	780000	808000	794000	1130000	1660000	1395000	1.57527	1.75693	0.813054
pmb0161	DGMG (18:2) isomer1	Lipids_Glycerolipids	395000	445000	420000	595000	731000	663000	1.47009	1.57857	0.65862
pmb0163	DGMG (18:2) isomer3	Lipids_Glycerolipids	407000	491000	449000	600000	711000	655500	1.32102	1.45991	0.54588
pmb0164	MAG (18:2) isomer1	Lipids_Glycerolipids	227000	155000	191000	260000	147000	203500	0.133743	1.06545	0.0914562
pmb0165	LysoPC 16:1	Lipids_Glycerophospholipids	175000	108000	141500	138000	235000	186500	0.802867	1.31802	0.398374
pmb0197	N2-methylguanosine	Nucleotide and its derivates	636000	691000	663500	744000	618000	681000	0.133639	1.02638	0.0375583
pmb0202	Xanthine	Nucleotide and its derivates	527000	1280000	903500	545000	820000	682500	0.546991	0.755396	-0.404696
pmb0242	Sinapoylcholine	Cholines	106000	133000	119500	136000	125000	130500	0.478	1.09205	0.127039
pmb0247	p-Aminobenzoate	Benzoic acid derivatives	897000	824000	860500	736000	680000	708000	0.95624	0.822777	-0.281426
pmb0277	Tricin	Flavone	53400	53000	53200	45100	22900	34000	1.3634	0.639098	-0.645891
pmb0287	MAG (18:4) isomer2	Lipids_Glycerolipids	18900	25400	22150	22300	26000	24150	0.422707	1.09029	0.124716
pmb0292	Cholesterol	Others	576000	401000	488500	663000	417000	540000	0.310842	1.10542	0.144601
pmb0296	MAG (18:1) isomer2	Lipids_Glycerolipids	1240000	973000	1106500	1580000	871000	1225500	0.21895	1.10755	0.147367
pmb0302	2-Aminoethylphosphonate	Others	46900	15900	31400	17600	30600	24100	0.392565	0.767516	-0.381731
pmb0322	3’,4’,5’-Tricetin O-rutinoside	Flavone	9	11800	5904.5	21500	16300	18900	3.58504	3.20095	1.6785
pmb0323	N-Caffeoyl putrescine	Phenolamides	443000	315000	379000	382000	443000	412500	0.41106	1.08839	0.122196
pmb0374	Aminopurine	Others	13900000	11000000	12450000	13300000	11600000	12450000	0.023147	1	0
pmb0382	O-Feruloyl 4-hydroxylcoumarin	Coumarins	26800000	14800000	20800000	24800000	24200000	24500000	0.682523	1.17788	0.236198
pmb0423	Hydroxy-methoxycinnamate	Hydroxycinnamoyl derivatives	6070000	6490000	6280000	6210000	5740000	5975000	0.379121	0.951433	-0.0718258
pmb0426	5-Methoxy-N,N-dimethyltryptamine	Tryptamine derivatives	90800	116000	103400	87000	51700	69350	1.25098	0.670696	-0.576268
pmb0449	2-Aminoadipic acid (L-Homoglutamic acid)	Amino acids	501000	467000	484000	600000	397000	498500	0.0371506	1.02996	0.0425865
pmb0464	Aspartic acid di-O-glucoside	Amino acid derivatives	18600000	18600000	18600000	11100000	24700000	17900000	0.345225	0.962366	-0.055343
pmb0468	N-formylmethionine	Amino acid derivatives	765000	628000	696500	849000	722000	785500	0.588902	1.12778	0.173488
pmb0475	Gallic acid O-feruloyl-O-hexosyl-O-hexoside	Hydroxycinnamoyl derivatives	448000	292000	370000	217000	421000	319000	0.528976	0.862162	-0.213969
pmb0478	Coumarin O-rutinoside	Hydroxycinnamoyl derivatives	44000	72800	58400	61400	66400	63900	0.441356	1.09418	0.129848
pmb0484	Choline	Cholines	1670000	1440000	1555000	1590000	1760000	1675000	0.444536	1.07717	0.107247
pmb0489	N-hexosyl-p-coumaroyl putrescine	Phenolamides	1160000	912000	1036000	1420000	1030000	1225000	0.639232	1.18243	0.241758
pmb0490	N-p-Coumaroyl putrescine	Phenolamides	735000	623000	679000	784000	578000	681000	0.0237641	1.00295	0.00424322
pmb0492	N',N",N"'-p-coumaroyl-cinnamoyl-caffeoyl spermidine	Phenolamides	34800	41000	37900	64100	70200	67150	1.68752	1.77177	0.82519
pmb0493	N'-p-Coumaroyl agmatine	Phenolamides	61200	131000	96100	108000	66000	87000	0.165274	0.905307	-0.143521
pmb0494	N-Sinapoyl putrescine	Phenolamides	902000	751000	826500	615000	679000	647000	1.0254	0.782819	-0.353249
pmb0496	N-Feruloyl agmatine	Phenolamides	7630000	11100000	9365000	12600000	7900000	10250000	0.277522	1.0945	0.130273
pmb0501	Agmatine	Phenolamides	233000	143000	188000	205000	222000	213500	0.568328	1.13564	0.183503
pmb0503	N-(4'-O-glycosyl)-p-coumaroyl agmatine	Phenolamides	49700	157000	103350	184000	98200	141100	0.93902	1.36526	0.44918
pmb0504	N-(4'-O-glycosyl)-feruloyl agmatine	Phenolamides	462000	843000	652500	1190000	696000	943000	1.0295	1.44521	0.53128
pmb0505	N'-p-Coumaroyl putrescine	Phenolamides	862000	763000	812500	926000	682000	804000	0.0947468	0.989538	-0.0151723
pmb0514	Adenosine 3'-monophosphate	Nucleotide and its derivates	1280000	1690000	1485000	1600000	1130000	1365000	0.353634	0.919192	-0.121562
pmb0530	Nicotinic acid adenine dinucleotide	Nucleotide and its derivates	5910000	4410000	5160000	3270000	8930000	6100000	0.148853	1.18217	0.241438
pmb0532	Inosine 5'-monophosphate	Nucleotide and its derivates	406000	397000	401500	397000	367000	382000	0.411222	0.951432	-0.0718273
pmb0541	Cyanidin 3-O-glucosyl-malonylglucoside	Anthocyanins	148000	71500	109750	125000	111000	118000	0.41642	1.07517	0.104566
pmb0545	Rosinidin O-hexoside	Anthocyanins	2740000	4350000	3545000	8520000	17300000	12910000	2.40397	3.64175	1.86463
pmb0550	Cyanidin 3-O-glucoside (Kuromanin)	Anthocyanins	155000	154000	154500	154000	86500	120250	0.929091	0.778317	-0.36157
pmb0565	Syringetin 3-O-hexoside	Flavonol	385000	290000	337500	381000	197000	289000	0.606708	0.856296	-0.223818
pmb0566	Luteolin O-hexosyl-O-pentoside	Flavone	25900	43800	34850	46700	41700	44200	0.892576	1.26829	0.342888
pmb0569	Syringetin 5-O-hexoside	Flavone	254000	234000	244000	298000	92000	195000	0.910645	0.79918	-0.323407
pmb0587	Chrysoeriol O-glucuronic acid-O-hexoside	Flavone	153000	244000	198500	467000	940000	703500	2.37654	3.54408	1.82541
pmb0588	Luteolin 3',7-di-O-glucoside	Flavone	251000	152000	201500	213000	240000	226500	0.526569	1.12407	0.168731
pmb0590	Acacetin O-glucuronic acid	Flavone	11800	25800	18800	11500	19700	15600	0.401988	0.829787	-0.269187
pmb0595	Isorhamnetin 5-O-hexoside	Flavonol	5320000	3200000	4260000	5640000	3660000	4650000	0.313226	1.09155	0.126377
pmb0602	Syringetin 7-O-hexoside	Flavone	224000	187000	205500	262000	88600	175300	0.730207	0.853041	-0.229312
pmb0603	Chrysoeriol O-hexosyl-O-hexoside	Flavone	397000	226000	311500	357000	214000	285500	0.245807	0.916533	-0.125741
pmb0608	Chrysoeriol O-malonylhexoside	Flavone	53400	35000	44200	58900	36100	47500	0.214082	1.07466	0.103881
pmb0615	Hesperetin C-hexosyl-O-hexosyl-O-hexoside	Flavone C-glycosides	1230000	552000	891000	777000	777000	777000	0.175513	0.872054	-0.197511
pmb0618	8-C-hexosyl-hesperetin O-hexoside	Flavone C-glycosides	8410000	8050000	8230000	9740000	7920000	8830000	0.364553	1.0729	0.101521
pmb0619	Eriodictiol 6-C-hexoside 8-C-hexoside-O-hexoside	Flavone C-glycosides	8150000	6730000	7440000	7240000	7450000	7345000	0.0510433	0.987231	-0.0185401
pmb0624	6-C-hexosyl-luteolin O-hexoside	Flavone C-glycosides	78100	85600	81850	83900	76600	80250	0.145556	0.980452	-0.028481
pmb0626	6-C-hexosyl-apigenin O-hexosyl-O-hexoside	Flavone C-glycosides	109000	89700	99350	104000	103000	103500	0.270142	1.04177	0.0590389
pmb0636	6-C-hexosyl luteolin O-pentoside	Flavone C-glycosides	38800	31900	35350	33000	14500	23750	1.2267	0.671853	-0.573783
pmb0639	8-C-hexosyl-apigenin O-hexosyl-O-hexoside	Flavone C-glycosides	1260000	927000	1093500	979000	1080000	1029500	0.232558	0.941472	-0.0870094
pmb0645	6-C-hexosyl-hesperetin O-hexoside	Flavone C-glycosides	2590000	1500000	2045000	2010000	1500000	1755000	0.423404	0.858191	-0.22063
pmb0653	di-C,C-hexosyl-apigenin	Flavone C-glycosides	30100	21700	25900	36600	48700	42650	1.4761	1.64672	0.719594
pmb0661	Chrysoeriol C-hexosyl-O-rhamnoside	Flavone C-glycosides	304000	161000	232500	205000	229000	217000	0.0695997	0.933333	-0.0995357
pmb0662	C-hexosyl-luteolin O-feruloylhexoside	Flavone C-glycosides	113000	168000	140500	281000	250000	265500	1.74347	1.88968	0.918142
pmb0663	8-C-hexosyl-luteolin O-hexoside	Flavone C-glycosides	79700	86200	82950	90800	74700	82750	0.0374202	0.997589	-0.00348267
pmb0665	Luteolin 8-C-hexosyl-O-hexoside	Flavone C-glycosides	24400000	17400000	20900000	21700000	18600000	20150000	0.11104	0.964115	-0.0527231
pmb0677	C-hexosyl-chrysoeriol O-sinapoylhexoside	Flavone C-glycosides	34400	35600	35000	26300	38100	32200	0.426368	0.92	-0.120294
pmb0678	8-C-hexosyl-apigenin O-feruloylhexoside	Flavone C-glycosides	14000	15700	14850	19200	17000	18100	0.929263	1.21886	0.285527
pmb0680	C-hexosyl-apigenin O-p-coumaroylhexoside	Flavone C-glycosides	8600	8360	8480	30400	32200	31300	2.57684	3.69104	1.88403
pmb0691	Luteolin C-hexosyl-O-rhamnoside O-hexoside	Flavone C-glycosides	165000	78800	121900	127000	149000	138000	0.562328	1.13208	0.17897
pmb0711	Quercetin 7-O-rutinoside	Flavonol	8880000	6040000	7460000	8120000	7170000	7645000	0.172025	1.0248	0.0353409
pmb0712	Tricin 5-O-hexosyl-O-hexoside	Flavone	74700	86700	80700	139000	151000	145000	1.71199	1.79678	0.845412
pmb0713	Tricin 7-O-hexosyl-O-hexoside	Flavone	22200	40600	31400	98300	79400	88850	2.25057	2.82962	1.50061
pmb0720	Tricin O-malonylhexoside	Flavone	26400	16700	21550	63700	29500	46600	1.66673	2.16241	1.11264
pmb0749	O-Feruloyl quinic acid	Quinate and its derivatives	114000	81200	97600	143000	122000	132500	1.1123	1.35758	0.441039
pmb0750	Neochlorogenic acid (5-O-Caffeoylquinic acid)	Quinate and its derivatives	7580000	7760000	7670000	10200000	7920000	9060000	0.730999	1.18123	0.240284
pmb0751	5-O-p-Coumaroyl shikimic acid	Quinate and its derivatives	129000	79100	104050	89200	124000	106600	0.140527	1.02451	0.0349305
pmb0752	3-O-Feruloyl quinic acid	Quinate and its derivatives	152000	138000	145000	147000	149000	148000	0.181405	1.02069	0.0295443
pmb0764	4-Methyl-5-thiazoleethanol	Others	38900	38800	38850	64100	57800	60950	1.50174	1.56885	0.649712
pmb0766	Azoxystrobin acid	Others	1470000	1540000	1505000	2260000	2380000	2320000	1.47917	1.54153	0.624361
pmb0767	D-erythro-Dihydrosphingosine	Others	11800	14100	12950	26700	19000	22850	1.59693	1.76448	0.819242
pmb0771	N-Feruloyl tyramine	Phenolamides	1200000	2160000	1680000	2190000	3320000	2755000	1.36657	1.63988	0.713591
pmb0774	N-hydroxy tryptamine	Tryptamine derivatives	23400000	15700000	19550000	24000000	19700000	21850000	0.488602	1.11765	0.160465
pmb0782	Piperidine	Alkaloids	7240000	9400000	8320000	9870000	11000000	10435000	0.950185	1.25421	0.326775
pmb0785	Isoquinoline	Alkaloids	146000	192000	169000	229000	171000	200000	0.657582	1.18343	0.242977
pmb0786	Glucosamine	Carbohydrates	346000	789000	567500	499000	732000	615500	0.404561	1.08458	0.117138
pmb0789	Pyridoxine O-glucoside	Vitamins	30700000	26500000	28600000	29100000	25500000	27300000	0.270475	0.954545	-0.0671142
pmb0800	Niacinamide	Vitamins	3750000	6100000	4925000	6140000	5520000	5830000	0.698277	1.18376	0.243372
pmb0801	4-Pyridoxic acid O-hexoside	Vitamins	5450000	3190000	4320000	3600000	3350000	3475000	0.63382	0.804398	-0.314018
pmb0802	D-Pantothenic acid	Vitamins	16100000	12900000	14500000	13000000	14700000	13850000	0.218939	0.955172	-0.0661669
pmb0818	Methoxyindoleacetic acid	Indole derivatives	14600000	12800000	13700000	16200000	13200000	14700000	0.353549	1.07299	0.10164
pmb0819	3-Indoleacetonitrile	Indole derivatives	1310000	1160000	1235000	1320000	956000	1138000	0.410318	0.921457	-0.11801
pmb0824	Syringic acid O-feruloyl-O-hexoside	Benzoic acid derivatives	143000	75900	109450	61300	86800	74050	1.0187	0.676565	-0.5637
pmb0835	Gallocatechin-gallocatechin	Catechin derivatives	25600	49400	37500	53500	47000	50250	1.01332	1.34	0.422233
pmb0848	LysoPC 16:1 (2n isomer)	Lipids_Glycerophospholipids	1080000	352000	716000	444000	1600000	1022000	0.632263	1.42737	0.513364
pmb0852	LysoPC 18:2	Lipids_Glycerophospholipids	16400000	12700000	14550000	15300000	17100000	16200000	0.538983	1.1134	0.154975
pmb0854	LysoPC 18:3	Lipids_Glycerophospholipids	20200000	13000000	16600000	20500000	15400000	17950000	0.335745	1.08133	0.112801
pmb0855	LysoPC 16:0	Lipids_Glycerophospholipids	3550000	2260000	2905000	3310000	2720000	3015000	0.218852	1.03787	0.0536198
pmb0856	LysoPE 18:1 (2n isomer)	Lipids_Glycerophospholipids	1110000	1120000	1115000	1960000	4240000	3100000	2.04737	2.78027	1.47522
pmb0859	LysoPC 18:1 (2n isomer)	Lipids_Glycerophospholipids	7340000	6550000	6945000	6450000	19800000	13125000	1.13965	1.88985	0.918271
pmb0862	LysoPC 12:1	Lipids_Glycerophospholipids	13000	32500	22750	20600	53200	36900	1.05051	1.62198	0.697754
pmb0863	LysoPC 16:2 (2n isomer)	Lipids_Glycerophospholipids	17300000	4190000	10745000	5820000	19500000	12660000	0.437375	1.17822	0.236612
pmb0864	LysoPE 14:0	Lipids_Glycerophospholipids	130000	101000	115500	141000	103000	122000	0.211447	1.05628	0.0789883
pmb0865	LysoPC 18:3 (2n isomer)	Lipids_Glycerophospholipids	1550000	458000	1004000	733000	1910000	1321500	0.715044	1.31624	0.396417
pmb0866	LysoPC 14:0	Lipids_Glycerophospholipids	746000	608000	677000	626000	681000	653500	0.175092	0.965288	-0.0509686
pmb0873	LysoPC 18:2 (2n isomer)	Lipids_Glycerophospholipids	1400000	809000	1104500	988000	2240000	1614000	0.859382	1.46129	0.547247
pmb0874	LysoPE 18:2 (2n isomer)	Lipids_Glycerophospholipids	5500000	4660000	5080000	5450000	5810000	5630000	0.588566	1.10827	0.148306
pmb0876	LysoPE 16:0	Lipids_Glycerophospholipids	29600000	22900000	26250000	46800000	28300000	37550000	1.04656	1.43048	0.516495
pmb0880	LysoPE 18:0 (2n isomer)	Lipids_Glycerophospholipids	1760	9	884.5	2790	1160	1975	2.7905	2.2329	1.15892
pmb0882	LysoPC 18:1	Lipids_Glycerophospholipids	1290000	1140000	1215000	1170000	3430000	2300000	1.18348	1.893	0.920678
pmb0883	LysoPE 18:0	Lipids_Glycerophospholipids	118000	99000	108500	421000	184000	302500	2.01695	2.78802	1.47924
pmb0889	Punicic acid	Lipids_Fatty acids	16100000	14100000	15100000	18600000	21100000	19850000	1.12218	1.31457	0.39459
pmb0890	MAG (18:2)	Lipids_Glycerolipids	47000000	35400000	41200000	45700000	33000000	39350000	0.199312	0.955097	-0.0662807
pmb0896	N'-Feruloyl putrescine	Phenolamides	6000000	7020000	6510000	6690000	13900000	10295000	1.099	1.58141	0.661214
pmb0962	Lysine butyrate	Amino acid derivatives	1640000	1570000	1605000	1620000	1600000	1610000	0.0418219	1.00312	0.00448739
pmb0964	iP7G	Nucleotide and its derivates	7470000	6040000	6755000	5380000	8380000	6880000	0.00145935	1.0185	0.0264528
pmb0981	Adenosine 5'-monophosphate	Nucleotide and its derivates	5160000	5750000	5455000	5050000	4880000	4965000	0.597615	0.910174	-0.135785
pmb0998	Guanosine 5'-monophosphate	Nucleotide and its derivates	225000	395000	310000	247000	332000	289500	0.13509	0.933871	-0.0987049
pmb1096	Indole	Indole derivatives	21400000	18500000	19950000	25100000	20000000	22550000	0.564975	1.13033	0.176739
pmb1240	Phellodensin F	Others	103000	106000	104500	116000	89700	102850	0.126322	0.984211	-0.0229611
pmb1283	L-Glutaminyl-L-valyl-L-valyl-L-cysteine	Amino acid derivatives	37400	33200	35300	33400	31200	32300	0.546667	0.915014	-0.128134
pmb1318	8-Methyl-2-oxo-4-phenyl-2H-chromen-7-yl 4-(hexyloxy)benzoate	Benzoic acid derivatives	2240000	1960000	2100000	2650000	1620000	2135000	0.0421308	1.01667	0.0238467
pmb1452	N-Lauryldiethanolamine	Others	768000	1050000	909000	1430000	1290000	1360000	1.35459	1.49615	0.581254
pmb1562	MAG (18:4) isomer3	Lipids_Glycerolipids	23600	26900	25250	44300	20700	32500	0.54652	1.28713	0.364156
pmb1574	Octadecadien-6-ynoic acid	Lipids_Fatty acids	1010000	1100000	1055000	1510000	1210000	1360000	1.02433	1.2891	0.366364
pmb1605	MAG (18:3) isomer3	Lipids_Glycerolipids	8400000	5730000	7065000	10600000	5070000	7835000	0.161886	1.10899	0.149244
pmb1626	MGMG (18:2) isomer1	Lipids_Glycerolipids	13800000	10700000	12250000	15800000	8770000	12285000	0.106341	1.00286	0.00411611
pmb1650	Octadeca-11E,13E,15Z-trienoic acid	Lipids_Fatty acids	17300000	17600000	17450000	18300000	19400000	18850000	0.583848	1.08023	0.111337
pmb1652	Phthalic anhydride	Others	2310000	2410000	2360000	2640000	2380000	2510000	0.432331	1.06356	0.0889005
pmb1656	MAG (18:3) isomer4	Lipids_Glycerolipids	530000	347000	438500	536000	338000	437000	0.025463	0.996579	-0.00494356
pmb1912	10-Formyl-THF	Others	4720000	2590000	3655000	1740000	3230000	2485000	1.03101	0.679891	-0.556626
pmb2211	Cocamidopropyl betaine	Others	1310000	1300000	1305000	1390000	1740000	1565000	0.813336	1.19923	0.262113
pmb2221	4-Hydroxysphinganine	Lipids_Fatty acids	7070000	6250000	6660000	13600000	8340000	10970000	1.38307	1.64715	0.719969
pmb2222	Phytocassane C	Terpenoids	457000	386000	421500	935000	543000	739000	1.46296	1.75326	0.810042
pmb2228	LysoPC 19:0	Lipids_Glycerophospholipids	136000	86600	111300	97700	242000	169850	0.880674	1.52606	0.609808
pmb2251	DGMG (18:1)	Lipids_Glycerolipids	242000	209000	225500	329000	531000	430000	1.65491	1.90687	0.931209
pmb2260	LysoPC 15:1	Lipids_Glycerophospholipids	102000	78500	90250	105000	70100	87550	0.162128	0.970083	-0.0438198
pmb2319	LysoPC 15:0	Lipids_Glycerophospholipids	732000	543000	637500	734000	433000	583500	0.378937	0.915294	-0.127693
pmb2325	MAG (18:3) isomer2	Lipids_Glycerolipids	11600000	8160000	9880000	14300000	8130000	11215000	0.334144	1.13512	0.182847
pmb2363	MAG (18:1) isomer1	Lipids_Glycerolipids	688000	618000	653000	880000	680000	780000	0.754303	1.19449	0.256391
pmb2369	PC 19:2/16:0	Lipids_Glycerophospholipids	10700	4210	7455	9680	7920	8800	0.704322	1.18042	0.239295
pmb2383	MGMG (18:2) isomer2	Lipids_Glycerolipids	4240000	3840000	4040000	6480000	3270000	4875000	0.417736	1.20668	0.271047
pmb2388	LysoPC 18:0 (2n isomer)	Lipids_Glycerophospholipids	1100000	976000	1038000	985000	2920000	1952500	1.16091	1.88102	0.911516
pmb2406	LysoPC 17:0	Lipids_Glycerophospholipids	1780000	889000	1334500	2390000	1180000	1785000	0.748961	1.33758	0.419625
pmb2444	MAG (18:3) isomer1	Lipids_Glycerolipids	7230000	5140000	6185000	6030000	4170000	5100000	0.69198	0.824576	-0.278276
pmb2497	4-Hydroxy-3-methoxymandelate	Organic acids	95200	93400	94300	103000	102000	102500	0.646264	1.08696	0.120294
pmb2507	2-Deoxyribose 1-phosphate	Carbohydrates	29500	31500	30500	38900	30400	34650	0.583735	1.13607	0.184046
pmb2554	5-O-Feruloyl quinic acid glucoside	Quinate and its derivatives	82300	94500	88400	101000	74300	87650	0.0825018	0.991516	-0.0122923
pmb2561	N-Acetylmethionine	Amino acid derivatives	93600	51900	72750	59400	67500	63450	0.327352	0.872165	-0.197327
pmb2586	Gallocatechin-catechin	Catechin derivatives	664000	449000	556500	575000	456000	515500	0.252982	0.926325	-0.110409
pmb2591	Acetyl tryptophan	Amino acid derivatives	3440000	3580000	3510000	4360000	3880000	4120000	0.841471	1.17379	0.231173
pmb2620	3,4-Dimethoxycinnamic acid	Hydroxycinnamoyl derivatives	1310000	1140000	1225000	1410000	844000	1127000	0.408692	0.92	-0.120294
pmb2636	8,15-DiHETE	Lipids_Fatty acids	15400	11900	13650	21000	14300	17650	0.870053	1.29304	0.370767
pmb2640	Lauric acid (C12:0)	Lipids_Fatty acids	19100	17000	18050	18400	16000	17200	0.297815	0.952909	-0.0695903
pmb2643	Myristoleic acid (C14:1)	Lipids_Fatty acids	39100	55200	47150	105000	66200	85600	1.56271	1.81548	0.860353
pmb2653	D(+)-Melezitose O-rhamnoside	Carbohydrates	213000	433000	323000	85300	436000	260650	0.885803	0.806966	-0.30942
pmb2654	Anthranilate O-hexosyl-O-hexoside	Benzoic acid derivatives	3960000	1760000	2860000	2750000	2590000	2670000	0.0322774	0.933566	-0.0991754
pmb2657	Argininosuccinate	Organic acids	458000	430000	444000	316000	389000	352500	1.00238	0.793919	-0.332936
pmb2673	3-(6-Hydroxy-3,4-dioxo-1,5-cyclohexadien-1-yl)-L-alanine	Amino acid derivatives	38100	52100	45100	44000	70400	57200	0.742419	1.26829	0.342888
pmb2684	Cyclic AMP	Nucleotide and its derivates	1790000	6800000	4295000	4890000	6520000	5705000	1.04568	1.32829	0.409569
pmb2723	4-hydroxycoumarin di-glucoside	Coumarins	9	49400	24704.5	9	76600	38304.5	0.166452	1.55051	0.63274
pmb2778	9,10-EODE	Lipids_Fatty acids	12200000	11200000	11700000	15500000	18900000	17200000	1.34218	1.47009	0.5559
pmb2786	9-HOTrE	Lipids_Fatty acids	142000	151000	146500	241000	173000	207000	1.17264	1.41297	0.49873
pmb2787	9-KODE	Lipids_Fatty acids	26200	40000	33100	30400	109000	69700	1.23143	2.10574	1.07433
pmb2789	13-HpOTrE(r)	Lipids_Fatty acids	308000	363000	335500	181000	72700	126850	2.15464	0.378092	-1.40319
pmb2791	9-HpOTrE	Lipids_Fatty acids	179000	213000	196000	115000	43000	79000	2.06746	0.403061	-1.31093
pmb2792	13-HOTrE(r)	Lipids_Fatty acids	240000	230000	235000	316000	390000	353000	1.38262	1.50213	0.587007
pmb2795	4-Methoxycinnamic acid	Hydroxycinnamoyl derivatives	759000	1220000	989500	1270000	1250000	1260000	0.926612	1.27337	0.348652
pmb2799	12,13-EODE	Lipids_Fatty acids	393000	605000	499000	403000	3320000	1861500	1.47301	3.73046	1.89935
pmb2804	13-HPODE	Lipids_Fatty acids	417000	764000	590500	993000	1180000	1086500	1.65396	1.83997	0.879679
pmb2819	O-Caffeoyl maltotriose	Hydroxycinnamoyl derivatives	36700	43600	40150	35000	35900	35450	0.656436	0.882939	-0.179614
pmb2826	Citramalate	Organic acids	3370000	2730000	3050000	2610000	3210000	2910000	0.228228	0.954098	-0.0677901
pmb2831	Protocatechuic acid O-glucoside	Catechin derivatives	320000	116000	218000	129000	277000	203000	0.0453158	0.931193	-0.102848
pmb2833	3-O-Feruloyl quinic acid glucoside	Quinate and its derivatives	84300	77500	80900	87700	62400	75050	0.389484	0.927689	-0.108288
pmb2835	Syringaldehyde	Hydroxycinnamoyl derivatives	38900	49500	44200	72900	32100	52500	0.281049	1.18778	0.248271
pmb2849	Camptothecin	Alkaloids	15700	18900	17300	31300	9540	20420	0.00769259	1.18035	0.239211
pmb2855	L-Glutamine O-hexside	Amino acid derivatives	357000	1560000	958500	271000	1870000	1070500	0.0811801	1.11685	0.159434
pmb2857	L-Glutamic acid O-glucoside	Amino acid derivatives	338000	523000	430500	597000	545000	571000	1.03889	1.32636	0.407478
pmb2867	Kynurenic acid O-hexside	Organic acids	281000	234000	257500	333000	217000	275000	0.184536	1.06796	0.0948592
pmb2871	2,5-dihydroxy benzoic acid O-hexside	Benzoic acid derivatives	7160000	6030000	6595000	6300000	9010000	7655000	0.55236	1.16073	0.21503
pmb2873	3-(2-Naphthyl)-D-alanine	Amino acid derivatives	63200	506000	284600	122000	88400	105200	0.973945	0.369642	-1.4358
pmb2922	Uridine 5'-diphospho-D-glucose	Nucleotide and its derivates	1060000	1310000	1185000	1040000	1500000	1270000	0.237807	1.07173	0.0999414
pmb2928	Gallic acid O-Hexoside	Benzoic acid derivatives	398000	230000	314000	253000	315000	284000	0.240232	0.904459	-0.144874
pmb2933	Caftaric acid	Hydroxycinnamoyl derivatives	343000	332000	337500	403000	346000	374500	0.590354	1.10963	0.150078
pmb2936	Disinapoyl hexoside	Hydroxycinnamoyl derivatives	11600	16600	14100	15900	55800	35850	1.57416	2.54255	1.34628
pmb2938	4-O-Caffeoyl quinic acid (criptochlorogenic acid)	Quinate and its derivatives	15500	13300	14400	23700	13800	18750	0.767921	1.30208	0.380822
pmb2940	1-O-beta-D-Glucopyranosyl sinapate	Hydroxycinnamoyl derivatives	6630000	8650000	7640000	7730000	11400000	9565000	0.769762	1.25196	0.324192
pmb2954	Luteolin O-hexosyl-O-hexosyl-O-hexoside	Flavone	7850000	7480000	7665000	9080000	7480000	8280000	0.411874	1.08023	0.111345
pmb2957	Cyanidin O-syringic acid	Anthocyanins	21100	8880	14990	18300	11100	14700	0.108282	0.980654	-0.0281842
pmb2961	Peonidin O-malonylhexoside	Anthocyanins	698000	615000	656500	650000	762000	706000	0.402798	1.0754	0.104873
pmb2970	Hesperetin O-hexosyl-O-hexoside	Flavanone	33400	20100	26750	26700	25000	25850	0.0107523	0.966355	-0.0493746
pmb2975	Hesperetin O-Glucuronic acid	Flavanone	15900	22100	19000	44400	11100	27750	0.377507	1.46053	0.546488
pmb2979	Hesperetin O-malonylhexoside	Flavanone	104000	140000	122000	182000	128000	155000	0.836458	1.27049	0.345387
pmb2987	Acacetin O-acetyl hexoside	Flavone	2580000	2980000	2780000	4570000	3430000	4000000	1.23629	1.43885	0.524915
pmb2991	Apigenin O-hexosyl-O-rutinoside	Flavone	6970	7790	7380	16200	5860	11030	0.715661	1.49458	0.57974
pmb2999	Chrysoeriol 5-O-hexoside	Flavone	140000	149000	144500	175000	138000	156500	0.38052	1.08304	0.115093
pmb3002	Chrysoeriol 7-O-rutinoside	Flavone	10200000	7990000	9095000	9920000	8250000	9085000	0.0101547	0.9989	-0.00158712
pmb3006	Apigenin 7-O-glucoside (Cosmosiin)	Flavone	285000	255000	270000	258000	137000	197500	1.06755	0.731481	-0.451107
pmb3012	Chrysoeriol 7-O-hexoside	Flavone	134000	82400	108200	112000	73500	92750	0.479055	0.857209	-0.222281
pmb3023	Eriodictyol C-hexoside	Flavone C-glycosides	218000	112000	165000	169000	125000	147000	0.226026	0.890909	-0.16665
pmb3041	Tricin O-saccharic acid	Flavone	738000	754000	746000	919000	556000	737500	0.160722	0.988606	-0.0165326
pmb3042	Tricin 5-O-hexoside	Flavone	16700	32200	24450	65000	126000	95500	2.49737	3.90593	1.96567
pmb3046	Tricin 7-O-hexoside	Flavone	134000	120000	127000	290000	184000	237000	1.63465	1.86614	0.900059
pmb3049	Tricin 4'-O-(syringyl alcohol) ether 7-O-hexoside	Flavonolignan	9	4540	2274.5	8490	9	4249.5	0.275845	1.86832	0.901744
pmb3052	Tricin 4'-O-β-guaiacylglycerol	Flavonolignan	6330	5320	5825	6110	5070	5590	0.218933	0.959657	-0.0594098
pmb3053	Tricin O-eudesmic acid	Flavone	3780	3260	3520	4700	4120	4410	0.988654	1.25284	0.325203
pmb3061	5-O-p-coumaroyl quinic acid O-hexoside	Quinate and its derivatives	56900	33700	45300	31900	39300	35600	0.713147	0.785872	-0.347634
pmb3062	Eudesmoyl quinic acid	Quinate and its derivatives	66100	38300	52200	47100	41500	44300	0.451947	0.848659	-0.236743
pmb3064	3-O-p-coumaroyl quinic acid O-hexoside	Quinate and its derivatives	13800	16800	15300	3560	20300	11930	1.12369	0.779739	-0.358938
pmb3066	5-O-p-coumaroyl shikimic acid O-hexoside	Quinate and its derivatives	361000	247000	304000	448000	315000	381500	0.78775	1.25493	0.327612
pmb3072	3-O-p-coumaroyl shikimic acid O-hexoside	Quinate and its derivatives	33200	39100	36150	35400	76400	55900	1.01428	1.54633	0.628853
pmb3074	3-O-p-Coumaroyl quinic acid	Quinate and its derivatives	916000	1250000	1083000	2540000	742000	1641000	0.582434	1.51524	0.599542
pmb3075	3-O-p-Coumaroyl shikimic acid	Quinate and its derivatives	11700	16300	14000	12300	18500	15400	0.322235	1.1	0.137504
pmb3079	N-Acetylglucosamine 1-phosphate	Others	9	26300	13154.5	18900	27500	23200	3.31969	1.76366	0.818568
pmb3081	Glucarate O-Phosphoric acid	Carbohydrates	3300000	2310000	2805000	2520000	4110000	3315000	0.512717	1.18182	0.241008
pmb3088	Trehalose 6-phosphate	Carbohydrates	196000	210000	203000	204000	239000	221500	0.495523	1.09113	0.125827
pmb3094	Esculetin O-quinacyl esculetin O-quinic acid	Coumarins	2260	9230	5745	6700	9530	8115	1.16743	1.41253	0.498284
pmb3099	Diethyl phosphate	Organic acids	659000	488000	573500	876000	1050000	963000	1.55499	1.67916	0.747742
pmb3101	2-Isopropylmalate	Organic acids	6380000	6900000	6640000	7730000	9320000	8525000	1.04074	1.28389	0.360517
pmb3107	Syringic acid O-glucoside	Benzoic acid derivatives	189000	150000	169500	152000	163000	157500	0.354776	0.929204	-0.105933
pmb3110	Vanillic acid	Hydroxycinnamoyl derivatives	89700	134000	111850	139000	122000	130500	0.661435	1.16674	0.222485
pmb3116	LysoPE 18:3	Lipids_Glycerophospholipids	1920	562	1241	1170	2270	1720	0.975352	1.38598	0.470905
pmb3121	LysoPE 18:1	Lipids_Glycerophospholipids	3240000	3380000	3310000	4620000	5530000	5075000	1.43521	1.53323	0.616577
pmb3317	Quinacyl syringic acid	Quinate and its derivatives	16500	20200	18350	23300	12300	17800	0.245862	0.970027	-0.0439028
pmb3374	N-p-Coumaroyl hydroxydehydroagmatine	Phenolamides	28300	34700	31500	47700	46100	46900	1.38865	1.48889	0.574236
pmb3894	Di-O-methylquercetin	Flavonol	532000	1120000	826000	1720000	2250000	1985000	2.02129	2.40315	1.26493
pmb5304	α-Linolenic acid	Lipids_Fatty acids	10900	9880	10390	11200	9940	10570	0.11264	1.01732	0.0247797
pmc0066	2'-Deoxyinosine-5'-monophosphate	Nucleotide and its derivates	823000	605000	714000	873000	329000	601000	0.705353	0.841737	-0.248559
pmc0274	6-Methylmercaptopurine	Nucleotide and its derivates	5420000	5310000	5365000	3670000	8490000	6080000	0.116137	1.13327	0.180493
pmc0281	Adenosine O-ribose	Nucleotide and its derivates	278000	415000	346500	446000	242000	344000	0.104447	0.992785	-0.0104468
pmc0304	Succinyladenosine	Nucleotide and its derivates	8940000	8630000	8785000	10900000	8670000	9785000	0.521316	1.11383	0.15553
pmc0960	LysoPC 20:4	Lipids_Glycerophospholipids	1140000	998000	1069000	970000	2530000	1750000	0.978688	1.63704	0.711093
pmc1990	4'-Hydroxy-5,7-dimethoxyflavanone	Flavanone	74200	92300	83250	98900	90900	94900	0.663031	1.13994	0.188958
pmd0017	Spermine	Phenolamides	3350000	3480000	3415000	2770000	3130000	2950000	0.801795	0.863836	-0.211171
pmd0023	Adenosine	Nucleotide and its derivates	1090000	904000	997000	1160000	974000	1067000	0.350808	1.07021	0.0978948
pmd0130	LysoPC 14:0 (2n isomer)	Lipids_Glycerophospholipids	1090000	896000	993000	893000	976000	934500	0.318522	0.941088	-0.0875991
pmd0132	LysoPC 16:0 (2n isomer)	Lipids_Glycerophospholipids	44800000	30400000	37600000	47400000	35500000	41450000	0.398725	1.10239	0.140639
pmd0136	LysoPC 18:0	Lipids_Glycerophospholipids	26900000	18600000	22750000	53700000	26400000	40050000	1.33962	1.76044	0.815936
pmd0144	LysoPC 20:1 (2n isomer)	Lipids_Glycerophospholipids	1400000	924000	1162000	1020000	3970000	2495000	1.19738	2.14716	1.10243
pmd0145	LysoPC 20:1	Lipids_Glycerophospholipids	1400000	947000	1173500	1030000	3930000	2480000	1.18261	2.11334	1.07952
pmd0158	LysoPE 14:0 (2n isomer)	Lipids_Glycerophospholipids	5250	3680	4465	4100	8400	6250	0.81791	1.39978	0.485196
pmd0160	LysoPE 16:0 (2n isomer)	Lipids_Glycerophospholipids	13600000	10600000	12100000	17500000	12900000	15200000	0.846015	1.2562	0.329064
pme0004	L-Homocitrulline	Amino acids	403000	507000	455000	430000	680000	555000	0.635791	1.21978	0.286621
pme0005	Purine	Nucleotide and its derivates	1830000	2460000	2145000	3200000	3550000	3375000	1.45743	1.57343	0.65391
pme0007	L-Citrulline	Amino acids	339000	1460000	899500	744000	1080000	912000	0.522836	1.0139	0.0199105
pme0009	L-Serine	Amino acids	22100000	18900000	20500000	18200000	17800000	18000000	0.696851	0.878049	-0.187627
pme0011	L-Aspartic acid	Amino acids	126000	223000	174500	121000	151000	136000	0.698123	0.77937	-0.35962
pme0013	L-Glutamic acid	Amino acids	11400000	13100000	12250000	11300000	11400000	11350000	0.475121	0.926531	-0.110089
pme0018	L-Leucine	Amino acids	1800000	2950000	2375000	1920000	3700000	2810000	0.424317	1.18316	0.242643
pme0020	L-Phenylalanine	Amino acids	36200000	38100000	37150000	26700000	59600000	43150000	0.213068	1.16151	0.215998
pme0022	L-Threonine	Amino acids	13900000	11400000	12650000	15100000	10700000	12900000	0.0413418	1.01976	0.0282337
pme0024	2-Aminoethanesulfonic acid	Organic acids	61700	81500	71600	65000	61300	63150	0.544558	0.881983	-0.181177
pme0026	L-(+)-Lysine	Amino acids	50800	97100	73950	113000	71100	92050	0.702375	1.24476	0.315868
pme0028	Uridine	Nucleotide and its derivates	10100000	14100000	12100000	17000000	8650000	12825000	0.0495321	1.05992	0.0839518
pme0030	L-(-)-Tyrosine	Amino acids	6660000	8610000	7635000	6110000	13100000	9605000	0.488489	1.25802	0.331157
pme0031	Thymine	Nucleotide and its derivates	73500	97000	85250	82000	109000	95500	0.463296	1.12023	0.163801
pme0033	Hypoxanthine	Nucleotide and its derivates	1120000	1710000	1415000	1620000	1540000	1580000	0.519846	1.11661	0.159123
pme0036	L-Histidine	Amino acids	3020000	4860000	3940000	4430000	5280000	4855000	0.803812	1.23223	0.301276
pme0038	Cytosine	Nucleotide and its derivates	2920000	4870000	3895000	3890000	3710000	3800000	0.0276268	0.97561	-0.0356239
pme0039	L-Valine	Amino acids	40700000	53700000	47200000	45500000	66500000	56000000	0.603189	1.18644	0.24664
pme0042	L-(+)-Arginine	Amino acids	12900000	24400000	18650000	28600000	20400000	24500000	0.901533	1.31367	0.393606
pme0048	2-Aminoethanesulfinic acid	Organic acids	23100	24100	23600	4970	37700	21335	0.992025	0.904025	-0.145565
pme0050	L-Tryptophan	Amino acids	22800000	21100000	21950000	27700000	20800000	24250000	0.425649	1.10478	0.143764
pme0056	2,3-dimethylsuccinic acid	Amino acid derivatives	305000	264000	284500	248000	333000	290500	0.0592198	1.02109	0.0301095
pme0063	Cucurbitacin D	Terpenoids	138000	435000	286500	185000	329000	257000	0.0163497	0.897033	-0.156767
pme0075	N-Acetyl-L-glutamic acid	Amino acid derivatives	116000	249000	182500	160000	319000	239500	0.726375	1.31233	0.392129
pme0085	Rosmarinic acid	Organic acids	109000	105000	107000	154000	84200	119100	0.21417	1.11308	0.154563
pme0089	Luteolin	Flavone	14100	12700	13400	23000	22400	22700	1.63137	1.69403	0.760459
pme0108	5-Methylcytosine	Nucleotide and its derivates	129000	132000	130500	174000	119000	146500	0.412213	1.12261	0.166851
pme0109	(-)-3-(3,4-Dihydroxyphenyl)-2-methylalanine	Amino acid derivatives	1870000	2390000	2130000	1910000	2770000	2340000	0.333274	1.09859	0.135655
pme0118	Pyrrole-2-carboxylic acid	Amino acid derivatives	24000	29000	26500	24200	26700	25450	0.212752	0.960377	-0.0583267
pme0120	5-Aminovaleric acid	Amino acid derivatives	29200	41900	35550	48100	48500	48300	1.13475	1.35865	0.442174
pme0122	N6-Acetyl-L-lysine	Amino acid derivatives	3310000	4660000	3985000	2780000	5110000	3945000	0.131901	0.989962	-0.0145544
pme0128	D-Alanyl-D-Alanine	Amino acid derivatives	14000	12500	13250	13100	13300	13200	0.0174895	0.996226	-0.00545443
pme0132	Asp-phe	Amino acid derivatives	90800	123000	106900	103000	153000	128000	0.619974	1.19738	0.259882
pme0137	Nα-Acetyl-L-glutamine	Amino acid derivatives	1090000	1430000	1260000	1270000	1190000	1230000	0.0782779	0.97619	-0.0347654
pme0151	Dihydrouracil	Nucleotide and its derivates	23500	38500	31000	38900	29100	34000	0.389918	1.09677	0.133267
pme0161	L-Homoserine	Amino acids	329000	249000	289000	350000	260000	305000	0.219076	1.05536	0.0777397
pme0163	β-Nicotinamide mononucleotide	Nucleotide and its derivates	1030000	963000	996500	1160000	1030000	1095000	0.573253	1.09885	0.135989
pme0164	N-γ-Acetyl-N-2-Formyl-5-methoxykynurenamine	Amino acid derivatives	22300	18100	20200	19800	16600	18200	0.495364	0.90099	-0.150417
pme0170	Nα-Acetyl-L-arginine	Amino acid derivatives	189000	188000	188500	233000	184000	208500	0.483919	1.1061	0.145483
pme0174	N-Propionylglycine	Amino acid derivatives	1860000	2350000	2105000	2450000	2560000	2505000	0.819889	1.19002	0.25099
pme0180	1-Methylhistidine	Amino acid derivatives	13400	16600	15000	24900	18100	21500	1.19331	1.43333	0.519374
pme0190	N-Glycyl-L-leucine	Amino acid derivatives	61700	78000	69850	130000	91900	110950	1.3924	1.5884	0.667578
pme0197	Quercetin 3-O-rutinoside (Rutin)	Flavonol	4770000	3840000	4305000	4520000	4220000	4370000	0.113531	1.0151	0.02162
pme0199	Quercetin	Flavonol	21100	23200	22150	45100	26500	35800	1.31362	1.61625	0.692653
pme0200	Kaempferol	Flavonol	11800	14900	13350	14200	9	7104.5	3.23729	0.532172	-0.910035
pme0207	3-Hydroxybutyrate	Organic acids	366000	1250000	808000	801000	1370000	1085500	0.965858	1.34344	0.425933
pme0226	L-Asparagine	Amino acids	10800000	18600000	14700000	14300000	18000000	16150000	0.423782	1.09864	0.135718
pme0231	N-(3-Indolylacetyl)-L-alanine	Amino acid derivatives	375000	370000	372500	473000	376000	424500	0.619156	1.1396	0.188524
pme0233	Kynurenic acid	Organic acids	275000	348000	311500	407000	268000	337500	0.251094	1.08347	0.115655
pme0237	Ethyl 3,4-Dihydroxybenzoate (Ethyl protocatechuate)	Organic acids	44500	54400	49450	68900	91600	80250	1.47249	1.62285	0.698531
pme0240	Benzoic acid	Benzoic acid derivatives	361000	508000	434500	471000	561000	516000	0.720297	1.18757	0.248015
pme0243	Glutaric acid	Organic acids	287000	386000	336500	441000	515000	478000	1.23503	1.42051	0.506404
pme0245	Adipic acid	Organic acids	342000	283000	312500	282000	385000	333500	0.252219	1.0672	0.0938306
pme0246	L-Cysteine	Amino acids	36600	30000	33300	24500	42600	33550	0.0886492	1.00751	0.0107906
pme0250	Azelaic Acid	Organic acids	1770000	3130000	2450000	2870000	3320000	3095000	0.867955	1.26327	0.337158
pme0252	N-Acetyl-l-leucine	Amino acid derivatives	5460000	5120000	5290000	6420000	5930000	6175000	0.843681	1.1673	0.223171
pme0258	Uracil	Nucleotide and its derivates	4960000	7310000	6135000	9270000	5000000	7135000	0.380494	1.163	0.21785
pme0265	Sebacate	Organic acids	7370	8790	8080	19900	21200	20550	2.17271	2.54332	1.34671
pme0267	2-Methylsuccinic acid	Organic acids	3430000	2610000	3020000	2200000	2560000	2380000	0.92385	0.788079	-0.343587
pme0270	Maleic acid	Organic acids	8380000	11000000	9690000	424000	1070000	747000	3.61895	0.0770898	-3.69732
pme0274	6-Aminocaproic acid	Organic acids	944000	1340000	1142000	1240000	1400000	1320000	0.645213	1.15587	0.208975
pme0275	4-Oxopentanoate	Organic acids	11000	16300	13650	35500	21000	28250	1.74318	2.0696	1.04935
pme0279	2,6-Diaminooimelic acid	Amino acid derivatives	609000	573000	591000	620000	568000	594000	0.0374843	1.00508	0.0073048
pme0281	Terephthalic acid	Organic acids	3770000	3040000	3405000	2930000	3820000	3375000	0.0543141	0.991189	-0.0127673
pme0282	Phthalic acid	Organic acids	374000	286000	330000	275000	350000	312500	0.233256	0.94697	-0.0786098
pme0285	4-Guanidinobutyric acid	Organic acids	706000	801000	753500	1010000	819000	914500	0.846013	1.21367	0.279376
pme0289	4-Ethylbenzoic acid	Organic acids	72100	57400	64750	61400	42000	51700	0.851648	0.798456	-0.324716
pme0291	Dl-2-Aminooctanoic acid	Organic acids	48300	53600	50950	32500	69400	50950	0.21046	1	0
pme0292	(3,4-Dimethoxyphenyl) acetic acid	Organic acids	66300	71800	69050	76100	51500	63800	0.401701	0.923968	-0.114085
pme0299	Cinnamic acid	Hydroxycinnamoyl derivatives	6040	19900	12970	10400	22500	16450	0.730514	1.26831	0.342909
pme0303	Caffeic acid	Hydroxycinnamoyl derivatives	1110000	622000	866000	496000	524000	510000	1.37894	0.588915	-0.76387
pme0305	Ferulic acid	Hydroxycinnamoyl derivatives	9180000	13400000	11290000	12600000	9780000	11190000	0.00348775	0.991143	-0.0128354
pme0307	Resveratrol	Hydroxycinnamoyl derivatives	2740	3900	3320	2040	2760	2400	1.06682	0.722892	-0.468149
pme0309	Methyl gallate	Benzoic acid derivatives	11900	15000	13450	8990	16300	12645	0.327376	0.940149	-0.0890391
pme0330	Naringenin 7-O-neohesperidoside (Naringin)	Flavanone	13700	15000	14350	33800	13800	23800	1.06251	1.65854	0.729911
pme0332	Apigenin 7-O-neohesperidoside (Rhoifolin)	Flavone	23200	29100	26150	60600	40800	50700	1.71993	1.93881	0.955175
pme0355	Daidzein	Isoflavone	6160	4630	5395	10600	14100	12350	1.99616	2.28916	1.19482
pme0359	Apigenin 5-O-glucoside	Flavone	523000	460000	491500	560000	231000	395500	0.833687	0.80468	-0.313514
pme0363	Chrysoeriol	Flavone	33600	37600	35600	19900	8940	14420	2.07584	0.405056	-1.30381
pme0367	Apigenin 7-rutinoside (Isorhoifolin)	Flavone	26700	35800	31250	60200	47300	53750	1.57868	1.72	0.782409
pme0369	Kaempferol 3-O-rutinoside (Nicotiflorin)	Flavonol	1900000	1210000	1555000	1780000	1460000	1620000	0.232428	1.0418	0.0590792
pme0371	Naringenin 7-O-glucoside (Prunin)	Flavanone	340000	500000	420000	365000	582000	473500	0.377895	1.12738	0.172975
pme0374	Isovitexin	Flavone C-glycosides	39100	34100	36600	48700	21600	35150	0.346661	0.960383	-0.058319
pme0376	Naringenin	Flavanone	2800000	3320000	3060000	4860000	2580000	3720000	0.483549	1.21569	0.281771
pme0387	Homovanillic acid	Hydroxycinnamoyl derivatives	7460	7080	7270	4830	12200	8515	0.152135	1.17125	0.228051
pme0397	Shikimic acid	Organic acids	50800	56400	53600	65000	78000	71500	1.1349	1.33396	0.41571
pme0399	Chlorogenic acid (3-O-Caffeoylquinic acid)	Quinate and its derivatives	2510000	2050000	2280000	2350000	2420000	2385000	0.288486	1.04605	0.0649554
pme0408	Syringic acid	Hydroxycinnamoyl derivatives	9250	7300	8275	6610	9050	7830	0.256105	0.946224	-0.079747
pme0413	Vanillin	Benzoic acid derivatives	508000	577000	542500	638000	513000	575500	0.287761	1.06083	0.0851928
pme0418	3-(4-Hydroxyphenyl)propionic acid	Hydroxycinnamoyl derivatives	61800	178000	119900	147000	210000	178500	1.19849	1.48874	0.574092
pme0422	3-Hydroxy-4-methoxycinnamic acid	Hydroxycinnamoyl derivatives	8170000	12200000	10185000	11500000	8770000	10135000	0.0227097	0.995091	-0.00709989
pme0424	trans-cinnamaldehyde	Hydroxycinnamoyl derivatives	30800	34100	32450	25700	23900	24800	1.13858	0.764253	-0.387878
pme0433	Procyanidin A2	Proanthocyanidins	51300	38000	44650	38500	34700	36600	0.786774	0.819709	-0.286817
pme0434	Procyanidin B2	Proanthocyanidins	14100	21900	18000	19700	24800	22250	0.798898	1.23611	0.305808
pme0442	Delphinidin	Anthocyanins	5760000	5340000	5550000	6200000	4800000	5500000	0.0855125	0.990991	-0.0130562
pme0450	L-Epicatechin	Catechin derivatives	51000	82400	66700	120000	138000	129000	1.76117	1.93403	0.951612
pme0486	Methylmalonic acid	Organic acids	18000000	23100000	20550000	17600000	23700000	20650000	0.00682263	1.00487	0.00700339
pme0490	Nicotinic acid	Nicotinic acid derivatives	19700000	12300000	16000000	16300000	12800000	14550000	0.273114	0.909375	-0.137053
pme0491	6-hydroxynicotinic acid	Nicotinic acid derivatives	541000	401000	471000	416000	382000	399000	0.676163	0.847134	-0.239338
pme0500	D(+)-Melezitose	Carbohydrates	74600	51200	62900	93400	45900	69650	0.172305	1.10731	0.147063
pme0516	Inositol	Others	2760000	2310000	2535000	3050000	1880000	2465000	0.197105	0.972387	-0.0403981
pme0519	D-(+)-Sucrose	Carbohydrates	11100000	10600000	10850000	10200000	10800000	10500000	0.299612	0.967742	-0.0473057
pme0534	Gluconic acid	Carbohydrates	5680000	4490000	5085000	5260000	4050000	4655000	0.394758	0.915438	-0.127467
pme0543	Indole-5-carboxylic acid	Indole derivatives	33400	49800	41600	53300	9	26654.5	3.38508	0.640733	-0.642204
pme1002	L-Tyramine	Amino acids	7740000	9630000	8685000	11100000	18700000	14900000	1.43318	1.7156	0.778715
pme1014	Menaquinone (K2)	Vitamins	636000	578000	607000	613000	559000	586000	0.250238	0.965404	-0.0507959
pme1018	Glutathione oxidized	Amino acid derivatives	1370000	1760000	1565000	1700000	1860000	1780000	0.634895	1.13738	0.185715
pme1021	D-(+)-Glucono-1,5-lactone	Carbohydrates	2140000	1950000	2045000	2180000	2210000	2195000	0.518062	1.07335	0.10212
pme1055	L-Kynurenine	Amino acid derivatives	68200	107000	87600	90800	91900	91350	0.265066	1.04281	0.0604739
pme1090	Glutathione reduced form	Amino acid derivatives	134000	112000	123000	104000	466000	285000	1.1979	2.31707	1.2123
pme1097	Adenine	Nucleotide and its derivates	1300000	1770000	1535000	2010000	2090000	2050000	1.11203	1.3355	0.417385
pme1104	L-Isoleucine	Amino acids	821000	1320000	1070500	826000	1690000	1258000	0.362513	1.17515	0.232847
pme1109	Guanine	Nucleotide and its derivates	456000	696000	576000	948000	475000	711500	0.509841	1.23524	0.304795
pme1119	Inosine	Nucleotide and its derivates	47400	36500	41950	51200	35000	43100	0.0693595	1.02741	0.0390171
pme1178	Guanosine	Nucleotide and its derivates	7940000	13000000	10470000	14200000	11600000	12900000	0.7917	1.23209	0.30111
pme1184	Deoxyguanosine	Nucleotide and its derivates	287000	482000	384500	774000	424000	599000	1.15756	1.55787	0.639572
pme1187	5-Methyluridine	Nucleotide and its derivates	17300	16900	17100	22600	19200	20900	0.930218	1.22222	0.289507
pme1194	Deoxycytidine	Nucleotide and its derivates	196000	258000	227000	215000	264000	239500	0.260915	1.05507	0.0773334
pme1210	L-Methionine	Amino acids	5760000	5540000	5650000	5810000	5480000	5645000	0.0113661	0.999115	-0.00127729
pme1218	2-Picolinic acid	Organic acids	3520000	2090000	2805000	2810000	2190000	2500000	0.311394	0.891266	-0.166073
pme1228	5-Hydroxy-L-tryptophan	Amino acid derivatives	247000	275000	261000	312000	352000	332000	1.05079	1.27203	0.347133
pme1239	S-(methyl)glutathione	Amino acid derivatives	93800	94200	94000	117000	57900	87450	0.417658	0.930319	-0.104202
pme1261	Pantothenol	Alcohols and polyols	13900	8740	11320	11200	14500	12850	0.516022	1.13516	0.182894
pme1286	S-(5'-Adenosy)-L-homocysteine	Amino acid derivatives	349000	304000	326500	401000	354000	377500	0.741432	1.1562	0.209394
pme1294	Xanthosine	Nucleotide and its derivates	1720000	2790000	2255000	2210000	3620000	2915000	0.776339	1.29268	0.370368
pme1306	Pyridoxine 5'-phosphate	Vitamins	80800	76300	78550	127000	92600	109800	1.15945	1.39784	0.483195
pme1313	N'-Formylkynurenine	Amino acid derivatives	85200	157000	121100	135000	102000	118500	0.0474258	0.97853	-0.0313118
pme1346	8-Hydroxyguanosine	Nucleotide and its derivates	199000	508000	353500	460000	241000	350500	0.115858	0.991513	-0.0122958
pme1368	L-Pipecolic acid	Amino acid derivatives	85800	217000	151400	46000	253000	149500	0.449154	0.98745	-0.0182197
pme1373	2'-Deoxycytidine-5'-monophosphate	Nucleotide and its derivates	63300	75600	69450	57900	57900	57900	0.860202	0.833693	-0.262411
pme1378	1-Methyladenosine	Nucleotide and its derivates	14900	8190	11545	5950	11800	8875	0.745279	0.768731	-0.379449
pme1383	Pyridoxine	Vitamins	1380000	3260000	2320000	1220000	4830000	3025000	0.283234	1.30388	0.38281
pme1397	Pelargonidin	Anthocyanins	15600	32700	24150	38500	14100	26300	0.074654	1.08903	0.12304
pme1398	Delphinidin 3-O-glucoside (Mirtillin)	Anthocyanins	384000	289000	336500	409000	274000	341500	0.0187059	1.01486	0.0212791
pme1399	Xanthohumol	Flavanone	67800	49700	58750	96600	57600	77100	0.80425	1.31234	0.392142
pme1408	L-Glutamine	Amino acids	4100000	12700000	8400000	2020000	13400000	7710000	0.58475	0.917857	-0.123658
pme1417	L-Tryptamine	Tryptamine derivatives	4760000	2710000	3735000	4350000	3090000	3720000	0.067962	0.995984	-0.00580562
pme1419	L-Methionine methyl ester	Amino acid derivatives	295000	169000	232000	118000	417000	267500	0.0149623	1.15302	0.205414
pme1424	Coniferylaldehyde	Hydroxycinnamoyl derivatives	1410000	1300000	1355000	1850000	1170000	1510000	0.321863	1.11439	0.156256
pme1434	Syringin	Hydroxycinnamoyl derivatives	69800	73800	71800	76500	76100	76300	0.511248	1.06267	0.0876992
pme1436	p-Coumaric acid	Hydroxycinnamoyl derivatives	216000	679000	447500	528000	794000	661000	1.18028	1.47709	0.562763
pme1473	5'-Deoxy-5'-(methylthio)adenosine	Nucleotide and its derivates	181000	191000	186000	170000	167000	168500	0.68138	0.905914	-0.142554
pme1478	Myricetin	Flavonol	56400	52100	54250	83200	31900	57550	0.139006	1.06083	0.0851928
pme1486	Epigallate catechin gallate (EGCG)	Catechin derivatives	12400	16100	14250	9310	52600	30955	0.881891	2.17228	1.11921
pme1496	Formononetin (4'-O-methyldaidzein)	Isoflavone	5070	4720	4895	7200	4760	5980	0.687706	1.22165	0.288837
pme1502	Kumatakenin	Flavonol	9	45100	22554.5	18800	12500	15650	2.74781	0.693875	-0.527253
pme1514	Epigallocatechin (EGC)	Catechin derivatives	49100	83000	66050	64100	65600	64850	0.0579288	0.981832	-0.026452
pme1518	Nobiletin	Flavone	48700	56100	52400	54400	89800	72100	0.957046	1.37595	0.460432
pme1521	Dihydroquercetin (Taxifolin)	Flavonol	48100	40700	44400	43800	30600	37200	0.735214	0.837838	-0.255257
pme1537	(+)-Gallocatechin (GC)	Catechin derivatives	9	9	9	9	12700	6354.5	3.26401	706.056	9.46364
pme1540	Isorhamnetin 3-O-neohesperidoside	Flavonol	580000	266000	423000	459000	240000	349500	0.442709	0.826241	-0.275365
pme1541	Acacetin	Flavone	2320	8140	5230	9	9	9	5.57932	0.00172084	-9.18267
pme1550	Tangeretin	Flavone	48300	44500	46400	43600	72700	58150	0.680613	1.25323	0.325654
pme1562	Epicatechin gallate (ECG)	Catechin derivatives	14700	9	7354.5	9	9230	4619.5	0.195994	0.628119	-0.670891
pme1588	Isorhamnetin	Flavonol	2810	5620	4215	8800	3430	6115	0.775271	1.45077	0.53682
pme1598	Hesperetin 5-O-glucoside	Flavanone	775000	860000	817500	1010000	817000	913500	0.540977	1.11743	0.160186
pme1601	Apigenin 4-O-rhamnoside	Flavone	117000	72200	94600	79300	93400	86350	0.245018	0.912791	-0.131644
pme1605	Kaempferol 3-O-robinobioside (Biorobin)	Flavonol	1840000	1250000	1545000	1780000	1400000	1590000	0.158799	1.02913	0.0414199
pme1611	Isohemiphloin	Alkaloids	32900	41000	36950	57800	49000	53400	1.29281	1.4452	0.531265
pme1622	Kaempferol 3-O-glucoside (Astragalin)	Flavonol	243000	220000	231500	320000	270000	295000	1.02794	1.2743	0.349703
pme1635	Arctiin	Others	3640	3870	3755	4830	4020	4425	0.788188	1.17843	0.236865
pme1640	sesamolin	Others	476000	516000	496000	347000	304000	325500	1.4428	0.65625	-0.607683
pme1646	Pinoresinol	Hydroxycinnamoyl derivatives	317000	447000	382000	667000	434000	550500	1.10871	1.4411	0.52717
pme1662	sakuranetin	Flavone	9	135000	67504.5	77100	40400	58750	3.15709	0.870312	-0.200395
pme1667	Isovitexin 7-O-glucoside (Saponarin)	Others	67000	44800	55900	96000	149000	122500	1.86977	2.19141	1.13186
pme1683	D-Pantothenic dcid	Organic acids	98500	81600	90050	56500	91300	73900	0.765824	0.820655	-0.285152
pme1691	Acetylcholine	Cholines	4080000	3340000	3710000	3780000	2620000	3200000	0.621372	0.862534	-0.213347
pme1695	Sinapic acid	Hydroxycinnamoyl derivatives	102000	134000	118000	56300	301000	178650	0.220835	1.51398	0.598349
pme1709	Nicotinic Acid Methyl Ester (Methyl Nicotinate)	Vitamins	1460000	1880000	1670000	1700000	1590000	1645000	0.0402331	0.98503	-0.0217605
pme1711	3-Hydroxy-3-methyl butyric acid	Organic acids	157000	118000	137500	163000	125000	144000	0.202875	1.04727	0.0666372
pme1712	L-Saccharopine	Amino acid derivatives	111000	107000	109000	131000	154000	142500	1.11024	1.30734	0.386634
pme1730	D-Erythronolactone	Organic acids	625000	546000	585500	544000	685000	614500	0.225365	1.04953	0.0697438
pme1738	3-Carbamyl-1-methylpyridinium (1-Methylnicotinamide)	Pyridine derivatives	38300	28200	33250	43500	40700	42100	0.96766	1.26617	0.340466
pme1773	Cyanidin 3-O-rutinoside (Keracyanin)	Anthocyanins	48500	43000	45750	51000	41700	46350	0.0541339	1.01311	0.0187976
pme1786	Malvidin 3,5-diglucoside (Malvin)	Anthocyanins	55100	28600	41850	53300	74500	63900	1.24939	1.52688	0.610588
pme1806	Chlorogenic acid methyl ester	Quinate and its derivatives	1650000	1440000	1545000	1810000	1270000	1540000	0.0719423	0.996764	-0.00467649
pme1824	Protocatechuic acid	Catechin derivatives	104000	88100	96050	105000	91700	98350	0.142866	1.02395	0.0341394
pme1828	Betaine	Alkaloids	7330000	7940000	7635000	9100000	6830000	7965000	0.160527	1.04322	0.0610462
pme1830	Succinic acid	Organic acids	17300000	22400000	19850000	16800000	23600000	20200000	0.046909	1.01763	0.0252163
pme1846	D(+)-Glucose	Carbohydrates	10300000	10400000	10350000	10800000	10800000	10800000	0.4625	1.04348	0.0614005
pme1851	Creatine	Organic acids	797000	894000	845500	1130000	687000	908500	0.160379	1.07451	0.103682
pme1872	L-Proline	Amino acids	238000	282000	260000	210000	272000	241000	0.37673	0.926923	-0.109478
pme1894	D-Sorbitol	Alcohols and polyols	1750000	1840000	1795000	1750000	2030000	1890000	0.318405	1.05292	0.0744024
pme1936	Creatinine	Organic acids	550000	540000	545000	675000	630000	652500	0.937662	1.19725	0.259722
pme1944	D-Mannitol	Alcohols and polyols	149000	164000	156500	172000	176000	174000	0.675739	1.11182	0.152925
pme1949	Riboflavin	Vitamins	444000	618000	531000	768000	513000	640500	0.636583	1.20621	0.270487
pme1977	Suberic acid	Organic acids	43600	47300	45450	34100	48400	41250	0.476931	0.907591	-0.139886
pme1987	L-Alanine	Amino acids	52900	57200	55050	44900	56500	50700	0.452658	0.920981	-0.118757
pme2009	L-(+)-Tartaric acid	Organic acids	209000	202000	205500	221000	187000	204000	0.0691587	0.992701	-0.0105692
pme2019	DL-Arabinose	Carbohydrates	1870000	1750000	1810000	2060000	1450000	1755000	0.203192	0.969613	-0.0445187
pme2024	serotonin	Tryptamine derivatives	6010000	4770000	5390000	7770000	5540000	6655000	0.770756	1.23469	0.304153
pme2033	L(-)-Malic acid	Organic acids	4400000	4550000	4475000	3730000	5580000	4655000	0.0819066	1.04022	0.0568935
pme2036	Quinic acid	Quinate and its derivatives	8090000	9040000	8565000	9280000	8490000	8885000	0.256432	1.03736	0.0529185
pme2046	3-N-Methyl-L-histidine	Amino acid derivatives	3200000	2930000	3065000	2780000	2770000	2775000	0.650444	0.905383	-0.143399
pme2050	Citric acid	Organic acids	42800	40000	41400	39600	35200	37400	0.618144	0.903382	-0.146592
pme2108	L-Carnitine	Others	8240	10600	9420	9890	10400	10145	0.413189	1.07696	0.10697
pme2111	L-ascorbate	Vitamins	548000	508000	528000	591000	526000	558500	0.370769	1.05777	0.0810194
pme2122	Histamine	Amino acid derivatives	7520000	10200000	8860000	7340000	10400000	8870000	0.0094805	1.00113	0.00162741
pme2129	(S)-(-)-2-Hydroxyisocaproic acid	Organic acids	4120000	4110000	4115000	6070000	4370000	5220000	0.890742	1.26853	0.343157
pme2142	L-Theanine	Amino acids	4640	10100	7370	6710	5000	5855	0.482147	0.794437	-0.331995
pme2167	Orotic acid	Vitamins	4920000	5720000	5320000	6300000	5110000	5705000	0.344024	1.07237	0.100801
pme2169	Fumaric acid	Organic acids	1840000	2320000	2080000	1770000	2370000	2070000	0.0383565	0.995192	-0.00695276
pme2237	Dulcitol	Alcohols and polyols	32800	26400	29600	41200	34900	38050	1.01311	1.28547	0.362299
pme2246	Ellagic acid	Others	19500	18900	19200	26000	20200	23100	0.795216	1.20312	0.266787
pme2253	L-Gulonic-γ-lactone	Carbohydrates	466000	516000	491000	514000	591000	552500	0.641139	1.12525	0.170251
pme2256	D-Arabitol	Alcohols and polyols	35500	35400	35450	34700	31500	33100	0.503389	0.933709	-0.0989544
pme2263	Biotin	Vitamins	11600	11900	11750	13900	15300	14600	1.02269	1.24255	0.313308
pme2268	Trigonelline	Alkaloids	60100000	35500000	47800000	42600000	36100000	39350000	0.56766	0.823222	-0.280647
pme2278	Guanosine monophosphate	Nucleotide and its derivates	97900	249000	173450	160000	225000	192500	0.514951	1.10983	0.150339
pme2319	Hesperetin	Flavanone	78600	84300	81450	110000	43100	76550	0.45616	0.93984	-0.0895123
pme2344	Dodecanedioic aicd	Organic acids	19700	15600	17650	16800	16800	16800	0.232614	0.951841	-0.071207
pme2366	Phenethylamine	Others	23100000	28600000	25850000	22900000	24300000	23600000	0.457945	0.912959	-0.131377
pme2380	A-Ketoglutaric acid	Organic acids	42500	52000	47250	92200	24100	58150	0.00624615	1.23069	0.299465
pme2427	N-Acetyl-L-tyrosine	Amino acid derivatives	642000	568000	605000	793000	741000	767000	1.05892	1.26777	0.342291
pme2433	Diethanolamine	Others	76600	189000	132800	41600	195000	118300	0.573444	0.890813	-0.166805
pme2435	L-Fucose	Carbohydrates	143000	91200	117100	124000	103000	113500	0.0401597	0.969257	-0.0450488
pme2457	Luteolin 7-O-glucoside (Cynaroside)	Flavone	114000	87500	100750	131000	98300	114650	0.522278	1.13797	0.186457
pme2478	Protocatechuic aldehyde	Catechin derivatives	59800	62100	60950	128000	44600	86300	0.550476	1.41591	0.501734
pme2527	L(+)-Ornithine	Amino acids	23400	472000	247700	245000	267000	256000	1.32187	1.03351	0.0475499
pme2529	1,5-Anhydro-D-glucitol	Alcohols and polyols	181000	140000	160500	178000	153000	165500	0.175809	1.03115	0.0442579
pme2560	N-Acetylaspartate	Amino acid derivatives	210000	197000	203500	310000	162000	236000	0.318543	1.15971	0.213758
pme2569	(5-L-Glutamyl)-L-amino acid	Amino acid derivatives	81800	101000	91400	107000	106000	106500	0.766095	1.16521	0.220587
pme2594	4-Pyridoxic acid	Pyridine derivatives	1850000	1120000	1485000	1340000	1450000	1395000	0.120731	0.939394	-0.0901978
pme2601	3-Hydroxypropanoic acid	Organic acids	130000	153000	141500	123000	174000	148500	0.158038	1.04947	0.0696609
pme2614	Methionine sulfoxide	Amino acid derivatives	22100	19800	20950	12400	14800	13600	1.44705	0.649165	-0.623344
pme2634	Dl-Norvaline	Amino acids	6270000	7970000	7120000	7330000	9180000	8255000	0.638696	1.15941	0.213391
pme2636	Enterodiol	Alcohols and polyols	9	4310	2159.5	6780	9	3394.5	0.201896	1.57189	0.652502
pme2651	NADP	Others	176000	66900	121450	46800	182000	114400	0.334784	0.941951	-0.0862754
pme2662	Vitamin D3	Vitamins	5750	6750	6250	9230	7590	8410	1.13368	1.3456	0.42825
pme2670	4-Hydroxybenzaldehyde	Benzoic acid derivatives	322000	392000	357000	445000	374000	409500	0.648301	1.14706	0.197939
pme2693	N-Acetylputrescine	Phenolamides	181000	137000	159000	217000	176000	196500	0.851085	1.23585	0.305503
pme2698	Phe-Phe	Amino acid derivatives	13100	22600	17850	26500	39300	32900	1.59762	1.84314	0.882164
pme2702	4-Acetamidobutyric acid	Organic acids	413000	391000	402000	410000	201000	305500	0.973714	0.75995	-0.396023
pme2706	2,3-Dihydroxybenzoic acid	Organic acids	140000	68400	104200	108000	121000	114500	0.479059	1.09885	0.135992
pme2723	Indole-3-carboxaldehyde	Indole derivatives	149000	290000	219500	403000	134000	268500	0.262647	1.22323	0.290701
pme2746	Flavin adenine dinucleotide (FAD)	Nucleotide and its derivates	105000	110000	107500	100000	204000	152000	0.842666	1.41395	0.499735
pme2755	N-Acetyl-D-glucosamine	Carbohydrates	7900000	8100000	8000000	7440000	8830000	8135000	0.0845451	1.01687	0.0241423
pme2758	4-Hydroxy-L-glutamic acid	Amino acid derivatives	12000	13000	12500	10600	16000	13300	0.172269	1.064	0.0894982
pme2761	4-Hydroxy-2-oxoglutaric acid	Organic acids	657000	536000	596500	656000	582000	619000	0.219921	1.03772	0.0534173
pme2786	N-Acetyl-5-hydroxytryptamine	Tryptamine derivatives	560000	524000	542000	574000	603000	588500	0.585496	1.08579	0.11875
pme2819	All-trans-13,14-dihydroretinol	Vitamins	23600	23300	23450	21200	21000	21100	0.730962	0.899787	-0.152345
pme2827	Palmitaldehyde	Lipids_Fatty acids	5450000	7080000	6265000	7820000	6790000	7305000	0.700849	1.166	0.22157
pme2828	4-Nitrophenol	Others	26200000	18600000	22400000	27600000	18300000	22950000	0.0656078	1.02455	0.0349954
pme2830	O-Phosphorylethanolamine	Others	204000	237000	220500	198000	196000	197000	0.634078	0.893424	-0.162583
pme2884	Guanidinoethyl sulfonate	Organic acids	36600	48900	42750	45500	24200	34850	0.740166	0.815205	-0.294766
pme2890	L-Homocystine	Amino acids	17100	15600	16350	10600	10000	10300	1.52197	0.629969	-0.666646
pme2895	Dihydromyricetin	Flavonol	92100	88900	90500	101000	84500	92750	0.129658	1.02486	0.0354295
pme2901	1-O-Caffeoyl quinic acid	Quinate and its derivatives	2400000	2380000	2390000	2960000	2220000	2590000	0.340686	1.08368	0.115941
pme2903	4-Hydroxybenzoic acid	Organic acids	7910000	9720000	8815000	9570000	6290000	7930000	0.464907	0.899603	-0.15264
pme2914	3-Hydroxy-3-methylpentane-1,5-dioic acid	Amino acid derivatives	153000	225000	189000	125000	95300	110150	1.51204	0.582804	-0.778917
pme2957	Naringenin chalcone	Flavanone	1860000	1390000	1625000	568000	955000	761500	1.87002	0.468615	-1.09352
pme2963	Aromadedrin (Dihydrokaempferol)	Flavonol	1210000	983000	1096500	1600000	797000	1198500	0.109396	1.09302	0.128324
pme2991	Scopoletin (7-Hydroxy-5-methoxycoumarin)	Coumarins	2680000	6060000	4370000	4840000	4760000	4800000	0.507881	1.0984	0.135401
pme3007	Uridine 5’-diphosphate	Nucleotide and its derivates	147000	144000	145500	118000	205000	161500	0.23905	1.10997	0.150515
pme3009	trans-Citridic acid	Organic acids	21300	93500	57400	49300	68900	59100	0.57285	1.02962	0.0421074
pme3011	γ-aminobutyric acid	Organic acids	56800	55900	56350	48800	63200	56000	0.0764789	0.993789	-0.00898878
pme3017	2-Aminoisobutyric acid	Amino acid derivatives	19500000	16100000	17800000	17700000	18600000	18150000	0.142184	1.01966	0.0280923
pme3033	N,N-Dimethylglycine	Amino acid derivatives	984000	804000	894000	928000	848000	888000	0.01515	0.993289	-0.00971515
pme3038	5-oxoproline	Amino acid derivatives	6030000	8740000	7385000	3720000	8020000	5870000	0.785829	0.794854	-0.331237
pme3069	Taurocholic acid	Organic acids	5870000	6080000	5975000	5880000	6220000	6050000	0.125379	1.01255	0.0179964
pme3081	4-(Aminomethyl)-5-(hydroxymethyl)-2-methylpyridin-3-ol	Others	148000	150000	149000	213000	175000	194000	1.07772	1.30201	0.380744
pme3083	2-(Formylamino)benzoic acid	Organic acids	1250000	4330000	2790000	3410000	4850000	4130000	1.21774	1.48029	0.565877
pme3096	Aminomalonic acid	Organic acids	1010000	1310000	1160000	1110000	1490000	1300000	0.460054	1.12069	0.164387
pme3104	1-Methyladenine	Nucleotide and its derivates	2950000	2300000	2625000	2920000	2250000	2585000	0.071875	0.984762	-0.0221531
pme3123	Sinapyl alcohol	Hydroxycinnamoyl derivatives	40300	23000	31650	18600	22400	20500	1.18604	0.647709	-0.626582
pme3129	Quercetin 4'-O-glucoside (Spiraeoside)	Flavonol	714000	699000	706500	931000	762000	846500	0.833857	1.19816	0.260821
pme3140	6-Hydroxy-4-methylcoumarin	Coumarins	617000	658000	637500	829000	476000	652500	0.0510211	1.02353	0.0335526
pme3154	(Rs)-Mevalonic acid	Organic acids	323000	250000	286500	525000	503000	514000	1.69696	1.79407	0.843233
pme3160	D-Glucose 6-phosphate	Carbohydrates	3870000	4380000	4125000	3170000	4110000	3640000	0.603027	0.882424	-0.180456
pme3163	D-Sedoheptuiose 7-phosphate	Carbohydrates	2400000	1300000	1850000	1750000	2700000	2225000	0.619994	1.2027	0.26628
pme3174	Cytidine 5'-monophosphate (Cytidylic acid)	Nucleotide and its derivates	99700	105000	102350	163000	138000	150500	1.361	1.47044	0.556252
pme3179	CYS-GLY	Amino acid derivatives	3990	4200	4095	7150	8340	7745	1.78275	1.89133	0.919402
pme3184	2'-Deoxyadenosine-5'-monophosphate	Nucleotide and its derivates	2100000	1930000	2015000	1910000	1780000	1845000	0.578673	0.915633	-0.127159
pme3188	Uridine 5'-monophosphate	Nucleotide and its derivates	272000	591000	431500	549000	493000	521000	0.751069	1.20742	0.271923
pme3194	N-acetylglycine	Amino acid derivatives	6540000	6260000	6400000	7860000	6240000	7050000	0.468594	1.10156	0.139551
pme3198	2,4-Dihydroxybenzoic acid	Benzoic acid derivatives	123000	72500	97750	52500	94000	73250	0.84081	0.749361	-0.416268
pme3200	1-methylguanidine	Nucleotide and its derivates	2430	25200	13815	7700	27200	17450	0.986389	1.26312	0.336991
pme3207	trans,trans-Muconic acid	Organic acids	8530000	7290000	7910000	10000000	8650000	9325000	0.786925	1.17889	0.237426
pme3208	Glycitin	Isoflavone	41600	69100	55350	103000	246000	174500	2.15243	3.15266	1.65657
pme3210	Genistein 7-O-Glucoside (Genistin)	Isoflavone	515000	447000	481000	456000	214000	335000	1.16283	0.696466	-0.521876
pme3211	Quercetin 3-O-glucoside (Isotrifoliin)	Flavonol	690000	681000	685500	941000	791000	866000	1.0158	1.26331	0.33721
pme3224	Vitexin 2''-O-beta-L-rhamnoside	Flavone C-glycosides	19900	12200	16050	13400	15900	14650	0.241397	0.912773	-0.131673
pme3245	Medicarpin	Hydroxycinnamoyl derivatives	19600	23400	21500	20400	15300	17850	0.783779	0.830233	-0.268413
pme3246	Coniferin	Hydroxycinnamoyl derivatives	5450000	4520000	4985000	5490000	3270000	4380000	0.550407	0.878636	-0.186663
pme3256	Delphinidin 3-O-rutinoside (Tulipanin)	Anthocyanins	166000	102000	134000	129000	94000	111500	0.565553	0.83209	-0.265189
pme3261	6-Hydroxydaidzein	Isoflavone	12900	13900	13400	9	9	9	6.09708	0.000671642	-10.54
pme3268	Kaempferol 3-O-galactoside (Trifolin)	Flavonol	5050000	3050000	4050000	4800000	3230000	4015000	0.0110021	0.991358	-0.0125219
pme3279	2'-Hydroxygenistein	Isoflavone	15500	15000	15250	27200	21600	24400	1.49088	1.6	0.678072
pme3297	Kaempferol 3-O-rhamnoside (Kaempferin)	Flavonol	105000	92000	98500	210000	124000	167000	1.41236	1.69543	0.761652
pme3305	p-Coumaryl alcohol	Hydroxycinnamoyl derivatives	12900	5240	9070	9570	8850	9210	0.315655	1.01544	0.0220986
pme3309	2-Methylglutaric acid	Organic acids	291000	240000	265500	254000	344000	299000	0.479497	1.12618	0.171434
pme3313	D-Fructose 6-phosphate	Carbohydrates	1210000	1260000	1235000	1040000	1370000	1205000	0.170814	0.975709	-0.0354779
pme3333	1,4-dihydro-1-Methyl-4-oxo-3-pyridinecarboxamide	Pyridine derivatives	767000	1230000	998500	1390000	1100000	1245000	0.817317	1.24687	0.318311
pme3336	N6-Succinyl Adenosine	Nucleotide and its derivates	1670000	1540000	1605000	1710000	1490000	1600000	0.0313159	0.996885	-0.00450139
pme3346	5-hydroxyhexanoic acid	Organic acids	842000	980000	911000	1130000	1240000	1185000	1.10312	1.30077	0.379364
pme3349	8-Hydroxy-2-deoxyguanosine	Nucleotide and its derivates	17800	23800	20800	21300	18300	19800	0.193568	0.951923	-0.0710831
pme3351	Allysine(6-Oxo DL-Norleucine)	Amino acid derivatives	31200	36800	34000	37800	30600	34200	0.019149	1.00588	0.00846158
pme3384	N-Acetylthreonine	Amino acid derivatives	331000	263000	297000	279000	150000	214500	1.07169	0.722222	-0.469485
pme3388	H-HomoArg-OH	Amino acid derivatives	1190000	1460000	1325000	2100000	2300000	2200000	1.57647	1.66038	0.731511
pme3396	Fustin	Flavonol	37400	31100	34250	22200	20200	21200	1.52252	0.618978	-0.69204
pme3416	Esculetin (6,7-dihydroxycoumarin)	Coumarins	213000	394000	303500	502000	273000	387500	0.681222	1.27677	0.3525
pme3422	6-Methoxy-7,8-DihydroxyCoumarin	Coumarins	101000	71100	86050	61500	126000	93750	0.114117	1.08948	0.123643
pme3428	Esculin (6,7-Dihydroxycoumarin-6-glucoside)	Coumarins	8830000	7990000	8410000	7970000	6290000	7130000	0.771744	0.8478	-0.238204
pme3439	Butein	Flavanone	3480	3950	3715	4510	9	2259.5	2.86094	0.60821	-0.717359
pme3443	Sinapinaldehyde	Hydroxycinnamoyl derivatives	1600000	1500000	1550000	1920000	1310000	1615000	0.100814	1.04194	0.0592659
pme3453	p-Coumaraldehyde	Hydroxycinnamoyl derivatives	2940	4080	3510	5760	9	2884.5	2.66144	0.821795	-0.28315
pme3461	Homoeriodictyol	Flavanone	62600	63600	63100	78400	32800	55600	0.609736	0.881141	-0.182555
pme3464	Isosakuranetin (4'-Methylnaringenin)	Flavanone	9	77100	38554.5	39700	20700	30200	2.94825	0.783307	-0.352351
pme3468	Kaempferol-3-O-robinoside-7-O-rhamnoside (Robinin)	Flavonol	5500	5870	5685	5790	8620	7205	0.820269	1.26737	0.341838
pme3473	Butin	Flavone	3170000	3700000	3435000	5450000	2900000	4175000	0.484111	1.21543	0.281466
pme3478	Pantetheine	Vitamins	17500	29300	23400	33100	26100	29600	0.850539	1.26496	0.339089
pme3514	Morin	Flavonol	16100	21700	18900	49200	25100	37150	1.57438	1.96561	0.974976
pme3564	Daphnetin	Coumarins	70300	71600	70950	108000	73400	90700	0.859319	1.27837	0.3543
pme3569	Scoparone	Coumarins	43800	97500	70650	112000	61800	86900	0.631007	1.23001	0.298667
pme3576	Anthranilic acid	Benzoic acid derivatives	48000	18800	33400	36300	59700	48000	1.06012	1.43713	0.523186
pme3609	Cyanidin	Anthocyanins	73800	71100	72450	40800	82400	61600	0.68003	0.850242	-0.234055
pme3705	D-glucoronic acid	Carbohydrates	2770000	805000	1787500	1780000	781000	1280500	0.513684	0.716364	-0.481236
pme3719	D-Xylonic acid	Organic acids	3680000	4380000	4030000	4360000	3910000	4135000	0.164373	1.02605	0.0371075
pme3732	Cytidine	Nucleotide and its derivates	3930000	4530000	4230000	4560000	4470000	4515000	0.437167	1.06738	0.0940683
pme3827	3,4-Dihydroxy-DL-phenylalanine	Amino acid derivatives	1280000	2100000	1690000	1530000	2810000	2170000	0.682721	1.28402	0.360672
pme3835	Guanosine 3',5'-cyclic monophosphate	Nucleotide and its derivates	765000	3400000	2082500	2790000	3070000	2930000	1.22041	1.40696	0.492584
pme3960	Deoxyadenosine	Nucleotide and its derivates	5940	4130	5035	9	5180	2594.5	3.01787	0.515293	-0.956535
pme3965	2-(dimethylamino)guanosine	Nucleotide and its derivates	27200	56100	41650	41900	38800	40350	0.0995036	0.968788	-0.0457478
pme3968	7-methylguanine	Nucleotide and its derivates	16700	28600	22650	21200	21300	21250	0.102464	0.93819	-0.0920482
pme3970	β-Pseudouridine	Nucleotide and its derivates	221000	462000	341500	460000	329000	394500	0.570417	1.1552	0.20814
pme3982	Hypoxanthine-9-β-D-arabinofuranoside	Nucleotide and its derivates	284000	513000	398500	295000	701000	498000	0.452662	1.24969	0.321566

## Sheet: N1 vs N2
Table S1. Metabolite of Goji Fruits under Different Nitrogen Fertilizations
Index	Compounds	Class	N1-1	N1-2	N1-3	N2-1	N2-2	N2-3	VIP	Fold_Change	LogFC
pma0101	N-Caffeoyl agmatine	Phenolamides	89900	294000	191950	53400	61400	57400	1.99494	0.299036	-1.74161
pma0134	D(-)-Threose	Carbohydrates	91600	3340	47470	121000	112000	116500	2.41819	2.45418	1.29524
pma0149	Sinapoyl malate	Organic acids	33600	20300	26950	34000	35400	34700	0.930712	1.28757	0.36465
pma0214	methylQuercetin O-hexoside	Flavonol	4510000	2720000	3615000	4710000	4170000	4440000	0.788709	1.22822	0.296564
pma0253	O-methylChrysoeriol 5-O-hexoside	Flavone	19600	36300	27950	60700	23400	42050	0.818862	1.50447	0.589258
pma0461	14,15-Dehydrocrepenynic acid	Lipids_Fatty acids	923000	1000000	961500	1190000	1270000	1230000	1.07675	1.27925	0.3553
pma0584	N-Caffeoylspermidine	Phenolamides	10300000	6560000	8430000	6310000	7850000	7080000	0.552686	0.839858	-0.251783
pma0692	N', N''-di-p-coumaroylspermidine	Phenolamides	20500	10400	15450	19400	6620	13010	0.580701	0.842071	-0.247986
pma0791	Naringenin O-malonylhexoside	Flavanone	89000	112000	100500	129000	99000	114000	0.521205	1.13433	0.181838
pma0795	Tricetin O-malonylhexoside	Flavone	88300	149000	118650	135000	142000	138500	0.645729	1.1673	0.223174
pma0948	Hydroxyphenethylamine	Others	345000	556000	450500	397000	407000	402000	0.321735	0.892342	-0.164332
pma1108	Apigenin C-glucoside	Flavone C-glycosides	175000	179000	177000	238000	181000	209500	0.70384	1.18362	0.243201
pma1116	Kaempferide	Flavonol	86900	56600	71750	86300	62200	74250	0.156205	1.03484	0.0494122
pma1590	Peonidin O-hexoside	Anthocyanins	271000	225000	248000	269000	289000	279000	0.623542	1.125	0.169925
pma1751	Nicotinic acid-hexoside	Nicotinic acid derivatives	2430000	5820000	4125000	4030000	4560000	4295000	0.363244	1.04121	0.058264
pma1840	Coumaroyl choline	Cholines	86900	43400	65150	65000	59600	62300	0.0422204	0.956255	-0.064533
pma2172	Cinnamoyl tyramine	Tryptamine derivatives	35800	73700	54750	41300	50400	45850	0.356357	0.837443	-0.255937
pma2405	Feruloylcholine	Cholines	17600	13900	15750	30000	12800	21400	0.612463	1.35873	0.442259
pma2681	Xanthurenic acid	Organic acids	78800	61700	70250	76800	64200	70500	0.0334939	1.00356	0.00512503
pma2987	Histidinol	Others	45700000	49200000	47450000	65200000	50400000	57800000	0.8115	1.21812	0.284661
pma3101	Nicotinate ribonucleoside	Nicotinic acid derivatives	8390000	7670000	8030000	4960000	6690000	5825000	1.16239	0.725405	-0.463142
pma3443	Tricin 7-O-acetylglucoside	Flavone	31000	24700	27850	30800	39900	35350	0.899043	1.2693	0.344033
pma3606	9-Hydroxy-(10E,12Z,15Z)-octadecatrienoic acid	Lipids_Fatty acids	1220000	1280000	1250000	1180000	1550000	1365000	0.380853	1.092	0.126973
pma3649	5-Aminolevulinate	Organic acids	53600000	76400000	65000000	61900000	60000000	60950000	0.213619	0.937692	-0.0928135
pma3724	1-O-Feruloyl quinic acid	Quinate and its derivatives	808000	759000	783500	928000	1170000	1049000	1.09733	1.33886	0.421009
pma6254	C-hexosyl-apigenin O-caffeoylhexoside	Flavone C-glycosides	92300	103000	97650	173000	120000	146500	1.25506	1.50026	0.585209
pma6270	sn-Glycero-3-phosphocholine	Cholines	134000	298000	216000	293000	95600	194300	0.39481	0.899537	-0.152745
pma6281	Methylglutaric acid	Organic acids	42400	134000	88200	109000	101000	105000	0.780795	1.19048	0.251539
pma6298	3-Hydroxypyridine	Others	29500	20000	24750	29100	25700	27400	0.470075	1.10707	0.146747
pma6455	Ribulose-5-phosphate	Carbohydrates	89100	186000	137550	135000	90900	112950	0.426118	0.821156	-0.284272
pma6460	5-O-p-Coumaroylquinic acid	Quinate and its derivatives	11800	11400	11600	13100	12500	12800	0.6669	1.10345	0.142019
pma6499	Limocitrin O-hexoside	Flavone	361000	349000	355000	366000	477000	421500	0.723093	1.18732	0.247714
pma6515	C-hexosyl-chrysin O-feruloylhexoside	Flavone C-glycosides	318000	257000	287500	272000	351000	311500	0.346046	1.08348	0.11567
pma6518	C-pentosyl-chrysoeriol 7-O-feruloylhexoside	Flavone C-glycosides	10900	17400	14150	7340	28800	18070	0.118755	1.27703	0.352794
pma6561	Caffeic acid O-glucoside	Hydroxycinnamoyl derivatives	12200000	10900000	11550000	8990000	10100000	9545000	0.895592	0.826407	-0.275076
pma6599	6-Hydroxymethylherniarin	Hydroxycinnamoyl derivatives	1090000	1150000	1120000	1100000	1200000	1150000	0.206616	1.02679	0.0381351
pma6625	E-3,4,5'-Trihydroxy-3'-glucopyranosylstilbene	Others	62000	44600	53300	47600	36200	41900	0.844852	0.786116	-0.347185
pma6638	O-methylChrysoeriol 7-O-hexoside	Flavone	32700	39800	36250	73000	51500	62250	1.51483	1.71724	0.780093
pma6639	Isorhamnetin O-hexoside	Flavonol	5810000	3290000	4550000	5650000	5010000	5330000	0.644155	1.17143	0.228269
pmb0037	Hordenine	Alkaloids	173000	197000	185000	207000	148000	177500	0.231442	0.959459	-0.0597062
pmb0064	DIMBOA glucoside	Others	1810000	1920000	1865000	1670000	1940000	1805000	0.224983	0.967828	-0.0471768
pmb0069	Benzamide	Others	4590000	5110000	4850000	4640000	4520000	4580000	0.39958	0.94433	-0.0826371
pmb0130	N-Acetyl tryptamine	Phenolamides	30400	10100	20250	21700	27500	24600	0.791849	1.21481	0.280736
pmb0142	Caffeic aldehyde	Hydroxycinnamoyl derivatives	232000	119000	175500	222000	101000	161500	0.26828	0.920228	-0.119937
pmb0159	DGMG (18:2) isomer2	Lipids_Glycerolipids	28000	22200	25100	40900	31600	36250	1.221	1.44422	0.530294
pmb0160	MAG (18:3) isomer5	Lipids_Glycerolipids	780000	808000	794000	1110000	863000	986500	0.88258	1.24244	0.31318
pmb0161	DGMG (18:2) isomer1	Lipids_Glycerolipids	395000	445000	420000	606000	497000	551500	1.06231	1.3131	0.392972
pmb0163	DGMG (18:2) isomer3	Lipids_Glycerolipids	407000	491000	449000	595000	488000	541500	0.798218	1.20601	0.270246
pmb0164	MAG (18:2) isomer1	Lipids_Glycerolipids	227000	155000	191000	177000	152000	164500	0.525288	0.861257	-0.215485
pmb0165	LysoPC 16:1	Lipids_Glycerophospholipids	175000	108000	141500	218000	132000	175000	0.636227	1.23675	0.306553
pmb0197	N2-methylguanosine	Nucleotide and its derivates	636000	691000	663500	629000	589000	609000	0.561218	0.91786	-0.123654
pmb0202	Xanthine	Nucleotide and its derivates	527000	1280000	903500	846000	959000	902500	0.255412	0.998893	-0.00159767
pmb0242	Sinapoylcholine	Cholines	106000	133000	119500	118000	69700	93850	0.855271	0.785356	-0.348582
pmb0247	p-Aminobenzoate	Benzoic acid derivatives	897000	824000	860500	614000	906000	760000	0.560325	0.883207	-0.179176
pmb0277	Tricin	Flavone	53400	53000	53200	45600	33200	39400	1.11644	0.740602	-0.433231
pmb0287	MAG (18:4) isomer2	Lipids_Glycerolipids	18900	25400	22150	16100	27900	22000	0.110616	0.993228	-0.00980318
pmb0292	Cholesterol	Others	576000	401000	488500	458000	612000	535000	0.366444	1.09519	0.13118
pmb0296	MAG (18:1) isomer2	Lipids_Glycerolipids	1240000	973000	1106500	1050000	1030000	1040000	0.28511	0.939901	-0.0894199
pmb0302	2-Aminoethylphosphonate	Others	46900	15900	31400	24700	24600	24650	0.258125	0.785032	-0.349177
pmb0322	3’,4’,5’-Tricetin O-rutinoside	Flavone	9	11800	5904.5	10100	8680	9390	3.01408	1.59031	0.66931
pmb0323	N-Caffeoyl putrescine	Phenolamides	443000	315000	379000	371000	380000	375500	0.0230391	0.990765	-0.0133849
pmb0374	Aminopurine	Others	13900000	11000000	12450000	15800000	15100000	15450000	0.93253	1.24096	0.311461
pmb0382	O-Feruloyl 4-hydroxylcoumarin	Coumarins	26800000	14800000	20800000	26400000	15000000	20700000	0.00234843	0.995192	-0.00695276
pmb0423	Hydroxy-methoxycinnamate	Hydroxycinnamoyl derivatives	6070000	6490000	6280000	6330000	7400000	6865000	0.49824	1.09315	0.128495
pmb0426	5-Methoxy-N,N-dimethyltryptamine	Tryptamine derivatives	90800	116000	103400	82600	132000	107300	0.0625438	1.03772	0.0534139
pmb0449	2-Aminoadipic acid (L-Homoglutamic acid)	Amino acids	501000	467000	484000	491000	554000	522500	0.473354	1.07955	0.110424
pmb0464	Aspartic acid di-O-glucoside	Amino acid derivatives	18600000	18600000	18600000	24800000	16600000	20700000	0.353442	1.1129	0.154328
pmb0468	N-formylmethionine	Amino acid derivatives	765000	628000	696500	769000	1240000	1004500	1.07233	1.44221	0.528282
pmb0475	Gallic acid O-feruloyl-O-hexosyl-O-hexoside	Hydroxycinnamoyl derivatives	448000	292000	370000	259000	492000	375500	0.0393368	1.01486	0.0212876
pmb0478	Coumarin O-rutinoside	Hydroxycinnamoyl derivatives	44000	72800	58400	56300	36600	46450	0.678823	0.795377	-0.33029
pmb0484	Choline	Cholines	1670000	1440000	1555000	1730000	1840000	1785000	0.731082	1.14791	0.199009
pmb0489	N-hexosyl-p-coumaroyl putrescine	Phenolamides	1160000	912000	1036000	1120000	723000	921500	0.481702	0.889479	-0.168968
pmb0490	N-p-Coumaroyl putrescine	Phenolamides	735000	623000	679000	632000	720000	676000	0.0180098	0.995582	-0.00638833
pmb0492	N',N",N"'-p-coumaroyl-cinnamoyl-caffeoyl spermidine	Phenolamides	34800	41000	37900	47100	34200	40650	0.262716	1.07256	0.101058
pmb0493	N'-p-Coumaroyl agmatine	Phenolamides	61200	131000	96100	21300	46300	33800	2.03538	0.351717	-1.50751
pmb0494	N-Sinapoyl putrescine	Phenolamides	902000	751000	826500	764000	844000	804000	0.141184	0.972777	-0.0398193
pmb0496	N-Feruloyl agmatine	Phenolamides	7630000	11100000	9365000	2020000	4110000	3065000	2.26185	0.327282	-1.61139
pmb0501	Agmatine	Phenolamides	233000	143000	188000	174000	234000	204000	0.344173	1.08511	0.117836
pmb0503	N-(4'-O-glycosyl)-p-coumaroyl agmatine	Phenolamides	49700	157000	103350	42100	31600	36850	1.77442	0.356555	-1.4878
pmb0504	N-(4'-O-glycosyl)-feruloyl agmatine	Phenolamides	462000	843000	652500	184000	158000	171000	2.45519	0.262069	-1.93198
pmb0505	N'-p-Coumaroyl putrescine	Phenolamides	862000	763000	812500	689000	1060000	874500	0.204756	1.07631	0.106091
pmb0514	Adenosine 3'-monophosphate	Nucleotide and its derivates	1280000	1690000	1485000	1510000	2120000	1815000	0.716522	1.22222	0.289507
pmb0530	Nicotinic acid adenine dinucleotide	Nucleotide and its derivates	5910000	4410000	5160000	9930000	6550000	8240000	1.32754	1.5969	0.675273
pmb0532	Inosine 5'-monophosphate	Nucleotide and its derivates	406000	397000	401500	638000	501000	569500	1.22504	1.41843	0.504296
pmb0541	Cyanidin 3-O-glucosyl-malonylglucoside	Anthocyanins	148000	71500	109750	139000	128000	133500	0.755935	1.2164	0.282619
pmb0545	Rosinidin O-hexoside	Anthocyanins	2740000	4350000	3545000	24700000	7590000	16145000	2.37994	4.5543	2.18723
pmb0550	Cyanidin 3-O-glucoside (Kuromanin)	Anthocyanins	155000	154000	154500	199000	112000	155500	0.118885	1.00647	0.00930774
pmb0565	Syringetin 3-O-hexoside	Flavonol	385000	290000	337500	443000	543000	493000	1.25826	1.46074	0.5467
pmb0566	Luteolin O-hexosyl-O-pentoside	Flavone	25900	43800	34850	30600	94400	62500	1.03728	1.7934	0.842698
pmb0569	Syringetin 5-O-hexoside	Flavone	254000	234000	244000	179000	151000	165000	1.35277	0.67623	-0.564415
pmb0587	Chrysoeriol O-glucuronic acid-O-hexoside	Flavone	153000	244000	198500	1240000	447000	843500	2.38792	4.24937	2.08725
pmb0588	Luteolin 3',7-di-O-glucoside	Flavone	251000	152000	201500	301000	219000	260000	0.85536	1.29032	0.367732
pmb0590	Acacetin O-glucuronic acid	Flavone	11800	25800	18800	20600	20000	20300	0.442234	1.07979	0.110747
pmb0595	Isorhamnetin 5-O-hexoside	Flavonol	5320000	3200000	4260000	5080000	4740000	4910000	0.605472	1.15258	0.20487
pmb0602	Syringetin 7-O-hexoside	Flavone	224000	187000	205500	161000	147000	154000	1.11882	0.749392	-0.416208
pmb0603	Chrysoeriol O-hexosyl-O-hexoside	Flavone	397000	226000	311500	385000	351000	368000	0.674021	1.18138	0.240474
pmb0608	Chrysoeriol O-malonylhexoside	Flavone	53400	35000	44200	57400	30200	43800	0.112915	0.99095	-0.0131155
pmb0615	Hesperetin C-hexosyl-O-hexosyl-O-hexoside	Flavone C-glycosides	1230000	552000	891000	1500000	494000	997000	0.098335	1.11897	0.162168
pmb0618	8-C-hexosyl-hesperetin O-hexoside	Flavone C-glycosides	8410000	8050000	8230000	9830000	10300000	10065000	0.981274	1.22296	0.290383
pmb0619	Eriodictiol 6-C-hexoside 8-C-hexoside-O-hexoside	Flavone C-glycosides	8150000	6730000	7440000	8640000	9900000	9270000	0.934154	1.24597	0.317267
pmb0624	6-C-hexosyl-luteolin O-hexoside	Flavone C-glycosides	78100	85600	81850	98300	78300	88300	0.360589	1.0788	0.109431
pmb0626	6-C-hexosyl-apigenin O-hexosyl-O-hexoside	Flavone C-glycosides	109000	89700	99350	158000	142000	150000	1.38019	1.50981	0.594371
pmb0636	6-C-hexosyl luteolin O-pentoside	Flavone C-glycosides	38800	31900	35350	33800	35000	34400	0.132657	0.973126	-0.0393017
pmb0639	8-C-hexosyl-apigenin O-hexosyl-O-hexoside	Flavone C-glycosides	1260000	927000	1093500	1280000	1090000	1185000	0.385509	1.08368	0.115934
pmb0645	6-C-hexosyl-hesperetin O-hexoside	Flavone C-glycosides	2590000	1500000	2045000	2440000	1480000	1960000	0.111699	0.958435	-0.0612472
pmb0653	di-C,C-hexosyl-apigenin	Flavone C-glycosides	30100	21700	25900	28400	45600	37000	1.03931	1.42857	0.514573
pmb0661	Chrysoeriol C-hexosyl-O-rhamnoside	Flavone C-glycosides	304000	161000	232500	310000	306000	308000	0.980719	1.32473	0.4057
pmb0662	C-hexosyl-luteolin O-feruloylhexoside	Flavone C-glycosides	113000	168000	140500	159000	175000	167000	0.719625	1.18861	0.249278
pmb0663	8-C-hexosyl-luteolin O-hexoside	Flavone C-glycosides	79700	86200	82950	125000	125000	125000	1.41307	1.50693	0.591614
pmb0665	Luteolin 8-C-hexosyl-O-hexoside	Flavone C-glycosides	24400000	17400000	20900000	26600000	23200000	24900000	0.733734	1.19139	0.252643
pmb0677	C-hexosyl-chrysoeriol O-sinapoylhexoside	Flavone C-glycosides	34400	35600	35000	25400	32500	28950	0.849477	0.827143	-0.273792
pmb0678	8-C-hexosyl-apigenin O-feruloylhexoside	Flavone C-glycosides	14000	15700	14850	9120	10700	9910	1.37249	0.66734	-0.583506
pmb0680	C-hexosyl-apigenin O-p-coumaroylhexoside	Flavone C-glycosides	8600	8360	8480	25800	1360	13580	0.546605	1.60142	0.679347
pmb0691	Luteolin C-hexosyl-O-rhamnoside O-hexoside	Flavone C-glycosides	165000	78800	121900	149000	156000	152500	0.831307	1.25103	0.323111
pmb0711	Quercetin 7-O-rutinoside	Flavonol	8880000	6040000	7460000	10200000	9250000	9725000	0.990701	1.30362	0.382523
pmb0712	Tricin 5-O-hexosyl-O-hexoside	Flavone	74700	86700	80700	176000	87400	131700	1.17395	1.63197	0.706615
pmb0713	Tricin 7-O-hexosyl-O-hexoside	Flavone	22200	40600	31400	118000	50700	84350	1.91496	2.68631	1.42562
pmb0720	Tricin O-malonylhexoside	Flavone	26400	16700	21550	18000	29500	23750	0.295615	1.10209	0.14024
pmb0749	O-Feruloyl quinic acid	Quinate and its derivatives	114000	81200	97600	128000	177000	152500	1.32782	1.5625	0.643856
pmb0750	Neochlorogenic acid (5-O-Caffeoylquinic acid)	Quinate and its derivatives	7580000	7760000	7670000	9660000	7350000	8505000	0.448813	1.10887	0.149085
pmb0751	5-O-p-Coumaroyl shikimic acid	Quinate and its derivatives	129000	79100	104050	118000	103000	110500	0.318591	1.06199	0.0867694
pmb0752	3-O-Feruloyl quinic acid	Quinate and its derivatives	152000	138000	145000	206000	207000	206500	1.30698	1.42414	0.510089
pmb0764	4-Methyl-5-thiazoleethanol	Others	38900	38800	38850	39500	45800	42650	0.5392	1.09781	0.134631
pmb0766	Azoxystrobin acid	Others	1470000	1540000	1505000	1590000	2180000	1885000	0.846884	1.25249	0.324801
pmb0767	D-erythro-Dihydrosphingosine	Others	11800	14100	12950	10200	18800	14500	0.232819	1.11969	0.163101
pmb0771	N-Feruloyl tyramine	Phenolamides	1200000	2160000	1680000	3020000	1300000	2160000	0.528844	1.28571	0.36257
pmb0774	N-hydroxy tryptamine	Tryptamine derivatives	23400000	15700000	19550000	22200000	35100000	28650000	1.1019	1.46547	0.551367
pmb0782	Piperidine	Alkaloids	7240000	9400000	8320000	11000000	6370000	8685000	0.0493378	1.04387	0.0619423
pmb0785	Isoquinoline	Alkaloids	146000	192000	169000	167000	175000	171000	0.103822	1.01183	0.0169731
pmb0786	Glucosamine	Carbohydrates	346000	789000	567500	545000	640000	592500	0.348449	1.04405	0.0621948
pmb0789	Pyridoxine O-glucoside	Vitamins	30700000	26500000	28600000	23100000	31100000	27100000	0.279525	0.947552	-0.0777223
pmb0800	Niacinamide	Vitamins	3750000	6100000	4925000	4440000	4410000	4425000	0.289934	0.898477	-0.154446
pmb0801	4-Pyridoxic acid O-hexoside	Vitamins	5450000	3190000	4320000	3420000	3250000	3335000	0.74562	0.771991	-0.373345
pmb0802	D-Pantothenic acid	Vitamins	16100000	12900000	14500000	11400000	15100000	13250000	0.400106	0.913793	-0.130061
pmb0818	Methoxyindoleacetic acid	Indole derivatives	14600000	12800000	13700000	14700000	10000000	12350000	0.475913	0.90146	-0.149665
pmb0819	3-Indoleacetonitrile	Indole derivatives	1310000	1160000	1235000	1040000	831000	935500	1.07975	0.75749	-0.400701
pmb0824	Syringic acid O-feruloyl-O-hexoside	Benzoic acid derivatives	143000	75900	109450	120000	134000	127000	0.618423	1.16035	0.214557
pmb0835	Gallocatechin-gallocatechin	Catechin derivatives	25600	49400	37500	50000	19400	34700	0.323211	0.925333	-0.111955
pmb0848	LysoPC 16:1 (2n isomer)	Lipids_Glycerophospholipids	1080000	352000	716000	1960000	558000	1259000	1.02519	1.75838	0.814247
pmb0852	LysoPC 18:2	Lipids_Glycerophospholipids	16400000	12700000	14550000	16200000	13700000	14950000	0.150475	1.02749	0.0391263
pmb0854	LysoPC 18:3	Lipids_Glycerophospholipids	20200000	13000000	16600000	17800000	10400000	14100000	0.536026	0.849398	-0.235488
pmb0855	LysoPC 16:0	Lipids_Glycerophospholipids	3550000	2260000	2905000	3210000	1880000	2545000	0.439332	0.876076	-0.190873
pmb0856	LysoPE 18:1 (2n isomer)	Lipids_Glycerophospholipids	1110000	1120000	1115000	2550000	1940000	2245000	1.80584	2.01345	1.00967
pmb0859	LysoPC 18:1 (2n isomer)	Lipids_Glycerophospholipids	7340000	6550000	6945000	15800000	11800000	13800000	1.7773	1.98704	0.990622
pmb0862	LysoPC 12:1	Lipids_Glycerophospholipids	13000	32500	22750	29100	33600	31350	1.05296	1.37802	0.462599
pmb0863	LysoPC 16:2 (2n isomer)	Lipids_Glycerophospholipids	17300000	4190000	10745000	22700000	6520000	14610000	0.672266	1.3597	0.443291
pmb0864	LysoPE 14:0	Lipids_Glycerophospholipids	130000	101000	115500	117000	77500	97250	0.657637	0.841991	-0.248123
pmb0865	LysoPC 18:3 (2n isomer)	Lipids_Glycerophospholipids	1550000	458000	1004000	2070000	797000	1433500	0.862059	1.42779	0.513783
pmb0866	LysoPC 14:0	Lipids_Glycerophospholipids	746000	608000	677000	768000	502000	635000	0.307073	0.937962	-0.0923992
pmb0873	LysoPC 18:2 (2n isomer)	Lipids_Glycerophospholipids	1400000	809000	1104500	2090000	1320000	1705000	1.20084	1.54368	0.626378
pmb0874	LysoPE 18:2 (2n isomer)	Lipids_Glycerophospholipids	5500000	4660000	5080000	4820000	3930000	4375000	0.683899	0.86122	-0.215545
pmb0876	LysoPE 16:0	Lipids_Glycerophospholipids	29600000	22900000	26250000	27700000	19900000	23800000	0.40886	0.906667	-0.141356
pmb0880	LysoPE 18:0 (2n isomer)	Lipids_Glycerophospholipids	1760	9	884.5	1390	1050	1220	2.39669	1.37931	0.463947
pmb0882	LysoPC 18:1	Lipids_Glycerophospholipids	1290000	1140000	1215000	2710000	2150000	2430000	1.80542	2	1
pmb0883	LysoPE 18:0	Lipids_Glycerophospholipids	118000	99000	108500	91200	107000	99100	0.456513	0.913364	-0.130738
pmb0889	Punicic acid	Lipids_Fatty acids	16100000	14100000	15100000	12800000	16900000	14850000	0.114115	0.983444	-0.0240856
pmb0890	MAG (18:2)	Lipids_Glycerolipids	47000000	35400000	41200000	38800000	47200000	43000000	0.213205	1.04369	0.0616923
pmb0896	N'-Feruloyl putrescine	Phenolamides	6000000	7020000	6510000	15900000	7900000	11900000	1.40147	1.82796	0.870232
pmb0962	Lysine butyrate	Amino acid derivatives	1640000	1570000	1605000	1340000	1590000	1465000	0.529732	0.912773	-0.131673
pmb0964	iP7G	Nucleotide and its derivates	7470000	6040000	6755000	9100000	8470000	8785000	1.06292	1.30052	0.379087
pmb0981	Adenosine 5'-monophosphate	Nucleotide and its derivates	5160000	5750000	5455000	8050000	6830000	7440000	1.1742	1.36389	0.447723
pmb0998	Guanosine 5'-monophosphate	Nucleotide and its derivates	225000	395000	310000	399000	317000	358000	0.573171	1.15484	0.207691
pmb1096	Indole	Indole derivatives	21400000	18500000	19950000	23100000	16500000	19800000	0.0824594	0.992481	-0.0108883
pmb1240	Phellodensin F	Others	103000	106000	104500	92300	106000	99150	0.359703	0.948804	-0.0758183
pmb1283	L-Glutaminyl-L-valyl-L-valyl-L-cysteine	Amino acid derivatives	37400	33200	35300	36000	37800	36900	0.317762	1.04533	0.0639526
pmb1318	8-Methyl-2-oxo-4-phenyl-2H-chromen-7-yl 4-(hexyloxy)benzoate	Benzoic acid derivatives	2240000	1960000	2100000	2300000	2680000	2490000	0.796965	1.18571	0.245756
pmb1452	N-Lauryldiethanolamine	Others	768000	1050000	909000	993000	1090000	1041500	0.622949	1.14576	0.196311
pmb1562	MAG (18:4) isomer3	Lipids_Glycerolipids	23600	26900	25250	19800	24400	22100	0.642641	0.875248	-0.192237
pmb1574	Octadecadien-6-ynoic acid	Lipids_Fatty acids	1010000	1100000	1055000	1260000	1340000	1300000	0.983326	1.23223	0.301269
pmb1605	MAG (18:3) isomer3	Lipids_Glycerolipids	8400000	5730000	7065000	6340000	6900000	6620000	0.199541	0.937013	-0.0938583
pmb1626	MGMG (18:2) isomer1	Lipids_Glycerolipids	13800000	10700000	12250000	11900000	11200000	11550000	0.258978	0.942857	-0.0848889
pmb1650	Octadeca-11E,13E,15Z-trienoic acid	Lipids_Fatty acids	17300000	17600000	17450000	15100000	19300000	17200000	0.115839	0.985673	-0.0208185
pmb1652	Phthalic anhydride	Others	2310000	2410000	2360000	2000000	2680000	2340000	0.0916089	0.991525	-0.0122783
pmb1656	MAG (18:3) isomer4	Lipids_Glycerolipids	530000	347000	438500	420000	501000	460500	0.259034	1.05017	0.0706243
pmb1912	10-Formyl-THF	Others	4720000	2590000	3655000	3800000	4170000	3985000	0.428925	1.09029	0.124708
pmb2211	Cocamidopropyl betaine	Others	1310000	1300000	1305000	1290000	1430000	1360000	0.306682	1.04215	0.0595568
pmb2221	4-Hydroxysphinganine	Lipids_Fatty acids	7070000	6250000	6660000	5950000	5150000	5550000	0.850744	0.833333	-0.263034
pmb2222	Phytocassane C	Terpenoids	457000	386000	421500	419000	375000	397000	0.326384	0.941874	-0.0863936
pmb2228	LysoPC 19:0	Lipids_Glycerophospholipids	136000	86600	111300	205000	182000	193500	1.56645	1.73854	0.79788
pmb2251	DGMG (18:1)	Lipids_Glycerolipids	242000	209000	225500	311000	258000	284500	0.956525	1.26164	0.335301
pmb2260	LysoPC 15:1	Lipids_Glycerophospholipids	102000	78500	90250	94400	67300	80850	0.450135	0.895845	-0.158679
pmb2319	LysoPC 15:0	Lipids_Glycerophospholipids	732000	543000	637500	563000	468000	515500	0.801771	0.808627	-0.306453
pmb2325	MAG (18:3) isomer2	Lipids_Glycerolipids	11600000	8160000	9880000	9260000	9690000	9475000	0.117848	0.959008	-0.0603851
pmb2363	MAG (18:1) isomer1	Lipids_Glycerolipids	688000	618000	653000	503000	514000	508500	1.07923	0.778714	-0.360835
pmb2369	PC 19:2/16:0	Lipids_Glycerophospholipids	10700	4210	7455	8810	3520	6165	0.425542	0.826962	-0.274107
pmb2383	MGMG (18:2) isomer2	Lipids_Glycerolipids	4240000	3840000	4040000	3780000	3690000	3735000	0.526714	0.924505	-0.113247
pmb2388	LysoPC 18:0 (2n isomer)	Lipids_Glycerophospholipids	1100000	976000	1038000	2320000	1780000	2050000	1.7775	1.97495	0.981817
pmb2406	LysoPC 17:0	Lipids_Glycerophospholipids	1780000	889000	1334500	1400000	1190000	1295000	0.0802098	0.970401	-0.0433472
pmb2444	MAG (18:3) isomer1	Lipids_Glycerolipids	7230000	5140000	6185000	5800000	7620000	6710000	0.338838	1.08488	0.117539
pmb2497	4-Hydroxy-3-methoxymandelate	Organic acids	95200	93400	94300	87200	105000	96100	0.0889899	1.01909	0.0272787
pmb2507	2-Deoxyribose 1-phosphate	Carbohydrates	29500	31500	30500	48500	43200	45850	1.39366	1.50328	0.588112
pmb2554	5-O-Feruloyl quinic acid glucoside	Quinate and its derivatives	82300	94500	88400	109000	95700	102350	0.728888	1.15781	0.211393
pmb2561	N-Acetylmethionine	Amino acid derivatives	93600	51900	72750	80600	57600	69100	0.0724094	0.949828	-0.0742615
pmb2586	Gallocatechin-catechin	Catechin derivatives	664000	449000	556500	647000	476000	561500	0.060578	1.00898	0.0129043
pmb2591	Acetyl tryptophan	Amino acid derivatives	3440000	3580000	3510000	3540000	4510000	4025000	0.617441	1.14672	0.197518
pmb2620	3,4-Dimethoxycinnamic acid	Hydroxycinnamoyl derivatives	1310000	1140000	1225000	833000	1230000	1031500	0.707196	0.842041	-0.248038
pmb2636	8,15-DiHETE	Lipids_Fatty acids	15400	11900	13650	11300	12700	12000	0.55903	0.879121	-0.185867
pmb2640	Lauric acid (C12:0)	Lipids_Fatty acids	19100	17000	18050	16200	18800	17500	0.191261	0.969529	-0.0446439
pmb2643	Myristoleic acid (C14:1)	Lipids_Fatty acids	39100	55200	47150	73900	121000	97450	1.72931	2.06681	1.0474
pmb2653	D(+)-Melezitose O-rhamnoside	Carbohydrates	213000	433000	323000	345000	323000	334000	0.292552	1.03406	0.0483139
pmb2654	Anthranilate O-hexosyl-O-hexoside	Benzoic acid derivatives	3960000	1760000	2860000	2340000	4070000	3205000	0.409848	1.12063	0.164309
pmb2657	Argininosuccinate	Organic acids	458000	430000	444000	317000	271000	294000	1.39816	0.662162	-0.594744
pmb2673	3-(6-Hydroxy-3,4-dioxo-1,5-cyclohexadien-1-yl)-L-alanine	Amino acid derivatives	38100	52100	45100	51700	40900	46300	0.132682	1.02661	0.0378848
pmb2684	Cyclic AMP	Nucleotide and its derivates	1790000	6800000	4295000	3040000	1840000	2440000	0.828153	0.568102	-0.815777
pmb2723	4-hydroxycoumarin di-glucoside	Coumarins	9	49400	24704.5	92600	9	46304.5	0.232746	1.87433	0.906379
pmb2778	9,10-EODE	Lipids_Fatty acids	12200000	11200000	11700000	11300000	14100000	12700000	0.395969	1.08547	0.11832
pmb2786	9-HOTrE	Lipids_Fatty acids	142000	151000	146500	183000	199000	191000	1.11872	1.30375	0.382672
pmb2787	9-KODE	Lipids_Fatty acids	26200	40000	33100	28700	34800	31750	0.0928103	0.959215	-0.0600746
pmb2789	13-HpOTrE(r)	Lipids_Fatty acids	308000	363000	335500	650000	143000	396500	0.196696	1.18182	0.241008
pmb2791	9-HpOTrE	Lipids_Fatty acids	179000	213000	196000	383000	83500	233250	0.186649	1.19005	0.251023
pmb2792	13-HOTrE(r)	Lipids_Fatty acids	240000	230000	235000	312000	251000	281500	0.79912	1.19787	0.260474
pmb2795	4-Methoxycinnamic acid	Hydroxycinnamoyl derivatives	759000	1220000	989500	1150000	940000	1045000	0.280727	1.05609	0.0787313
pmb2799	12,13-EODE	Lipids_Fatty acids	393000	605000	499000	399000	468000	433500	0.454182	0.868737	-0.203008
pmb2804	13-HPODE	Lipids_Fatty acids	417000	764000	590500	595000	1140000	867500	0.977259	1.46909	0.554927
pmb2819	O-Caffeoyl maltotriose	Hydroxycinnamoyl derivatives	36700	43600	40150	36200	28000	32100	0.899134	0.799502	-0.322827
pmb2826	Citramalate	Organic acids	3370000	2730000	3050000	3400000	3260000	3330000	0.4887	1.0918	0.126713
pmb2831	Protocatechuic acid O-glucoside	Catechin derivatives	320000	116000	218000	89900	70400	80150	1.82499	0.367661	-1.44355
pmb2833	3-O-Feruloyl quinic acid glucoside	Quinate and its derivatives	84300	77500	80900	106000	90100	98050	0.87713	1.21199	0.277378
pmb2835	Syringaldehyde	Hydroxycinnamoyl derivatives	38900	49500	44200	24000	30300	27150	1.4652	0.614253	-0.703094
pmb2849	Camptothecin	Alkaloids	15700	18900	17300	13000	19000	16000	0.363367	0.924855	-0.1127
pmb2855	L-Glutamine O-hexside	Amino acid derivatives	357000	1560000	958500	1290000	1030000	1160000	0.901384	1.21022	0.275274
pmb2857	L-Glutamic acid O-glucoside	Amino acid derivatives	338000	523000	430500	493000	407000	450000	0.239523	1.0453	0.0639118
pmb2867	Kynurenic acid O-hexside	Organic acids	281000	234000	257500	246000	242000	244000	0.295099	0.947573	-0.0776913
pmb2871	2,5-dihydroxy benzoic acid O-hexside	Benzoic acid derivatives	7160000	6030000	6595000	7400000	4970000	6185000	0.315429	0.937832	-0.0925991
pmb2873	3-(2-Naphthyl)-D-alanine	Amino acid derivatives	63200	506000	284600	110000	133000	121500	0.700509	0.426915	-1.22798
pmb2922	Uridine 5'-diphospho-D-glucose	Nucleotide and its derivates	1060000	1310000	1185000	1100000	739000	919500	0.919023	0.775949	-0.365966
pmb2928	Gallic acid O-Hexoside	Benzoic acid derivatives	398000	230000	314000	137000	98200	117600	2.06161	0.374522	-1.41688
pmb2933	Caftaric acid	Hydroxycinnamoyl derivatives	343000	332000	337500	290000	288000	289000	0.866934	0.856296	-0.223818
pmb2936	Disinapoyl hexoside	Hydroxycinnamoyl derivatives	11600	16600	14100	12200	24300	18250	0.622004	1.29433	0.372201
pmb2938	4-O-Caffeoyl quinic acid (criptochlorogenic acid)	Quinate and its derivatives	15500	13300	14400	15700	19100	17400	0.818541	1.20833	0.273018
pmb2940	1-O-beta-D-Glucopyranosyl sinapate	Hydroxycinnamoyl derivatives	6630000	8650000	7640000	9510000	13400000	11455000	1.2459	1.49935	0.584333
pmb2954	Luteolin O-hexosyl-O-hexosyl-O-hexoside	Flavone	7850000	7480000	7665000	8320000	9040000	8680000	0.729569	1.13242	0.179409
pmb2957	Cyanidin O-syringic acid	Anthocyanins	21100	8880	14990	15200	23000	19100	0.799222	1.27418	0.349572
pmb2961	Peonidin O-malonylhexoside	Anthocyanins	698000	615000	656500	627000	951000	789000	0.615966	1.20183	0.26523
pmb2970	Hesperetin O-hexosyl-O-hexoside	Flavanone	33400	20100	26750	31000	17900	24450	0.287715	0.914019	-0.129704
pmb2975	Hesperetin O-Glucuronic acid	Flavanone	15900	22100	19000	14900	16300	15600	0.741925	0.821053	-0.284453
pmb2979	Hesperetin O-malonylhexoside	Flavanone	104000	140000	122000	152000	65000	108500	0.526408	0.889344	-0.169186
pmb2987	Acacetin O-acetyl hexoside	Flavone	2580000	2980000	2780000	6250000	2000000	4125000	0.584498	1.48381	0.569309
pmb2991	Apigenin O-hexosyl-O-rutinoside	Flavone	6970	7790	7380	13400	9560	11480	1.34768	1.55556	0.63743
pmb2999	Chrysoeriol 5-O-hexoside	Flavone	140000	149000	144500	263000	161000	212000	1.11123	1.46713	0.552995
pmb3002	Chrysoeriol 7-O-rutinoside	Flavone	10200000	7990000	9095000	11300000	8980000	10140000	0.47494	1.1149	0.156912
pmb3006	Apigenin 7-O-glucoside (Cosmosiin)	Flavone	285000	255000	270000	177000	131000	154000	1.61352	0.57037	-0.810029
pmb3012	Chrysoeriol 7-O-hexoside	Flavone	134000	82400	108200	121000	80300	100650	0.210061	0.930222	-0.104353
pmb3023	Eriodictyol C-hexoside	Flavone C-glycosides	218000	112000	165000	161000	162000	161500	0.106371	0.978788	-0.0309319
pmb3041	Tricin O-saccharic acid	Flavone	738000	754000	746000	713000	869000	791000	0.306649	1.06032	0.0845021
pmb3042	Tricin 5-O-hexoside	Flavone	16700	32200	24450	111000	28100	69550	1.65108	2.84458	1.50822
pmb3046	Tricin 7-O-hexoside	Flavone	134000	120000	127000	130000	53800	91900	1.06159	0.723622	-0.466692
pmb3049	Tricin 4'-O-(syringyl alcohol) ether 7-O-hexoside	Flavonolignan	9	4540	2274.5	9	2020	1014.5	0.370846	0.446032	-1.16478
pmb3052	Tricin 4'-O-β-guaiacylglycerol	Flavonolignan	6330	5320	5825	5360	5000	5180	0.604777	0.88927	-0.169306
pmb3053	Tricin O-eudesmic acid	Flavone	3780	3260	3520	3720	5250	4485	0.860469	1.27415	0.349533
pmb3061	5-O-p-coumaroyl quinic acid O-hexoside	Quinate and its derivatives	56900	33700	45300	44200	27900	36050	0.665083	0.795806	-0.329512
pmb3062	Eudesmoyl quinic acid	Quinate and its derivatives	66100	38300	52200	47900	57100	52500	0.134129	1.00575	0.00826762
pmb3064	3-O-p-coumaroyl quinic acid O-hexoside	Quinate and its derivatives	13800	16800	15300	26200	14500	20350	0.769281	1.33007	0.411497
pmb3066	5-O-p-coumaroyl shikimic acid O-hexoside	Quinate and its derivatives	361000	247000	304000	322000	332000	327000	0.376893	1.07566	0.105219
pmb3072	3-O-p-coumaroyl shikimic acid O-hexoside	Quinate and its derivatives	33200	39100	36150	87300	46400	66850	1.47204	1.84924	0.886932
pmb3074	3-O-p-Coumaroyl quinic acid	Quinate and its derivatives	916000	1250000	1083000	1480000	1130000	1305000	0.711838	1.20499	0.269017
pmb3075	3-O-p-Coumaroyl shikimic acid	Quinate and its derivatives	11700	16300	14000	18200	10600	14400	0.0190506	1.02857	0.040642
pmb3079	N-Acetylglucosamine 1-phosphate	Others	9	26300	13154.5	26200	22600	24400	3.30621	1.85488	0.891325
pmb3081	Glucarate O-Phosphoric acid	Carbohydrates	3300000	2310000	2805000	3120000	2030000	2575000	0.322147	0.918004	-0.123428
pmb3088	Trehalose 6-phosphate	Carbohydrates	196000	210000	203000	239000	214000	226500	0.637357	1.11576	0.158031
pmb3094	Esculetin O-quinacyl esculetin O-quinic acid	Coumarins	2260	9230	5745	10000	4110	7055	0.678517	1.22802	0.296339
pmb3099	Diethyl phosphate	Organic acids	659000	488000	573500	613000	959000	786000	0.958061	1.37053	0.454736
pmb3101	2-Isopropylmalate	Organic acids	6380000	6900000	6640000	11300000	7100000	9200000	0.992424	1.38554	0.470451
pmb3107	Syringic acid O-glucoside	Benzoic acid derivatives	189000	150000	169500	169000	175000	172000	0.11475	1.01475	0.0211233
pmb3110	Vanillic acid	Hydroxycinnamoyl derivatives	89700	134000	111850	113000	85200	99100	0.407107	0.886008	-0.174608
pmb3116	LysoPE 18:3	Lipids_Glycerophospholipids	1920	562	1241	2530	974	1752	0.843526	1.41176	0.4975
pmb3121	LysoPE 18:1	Lipids_Glycerophospholipids	3240000	3380000	3310000	4280000	3910000	4095000	0.993254	1.23716	0.307032
pmb3317	Quinacyl syringic acid	Quinate and its derivatives	16500	20200	18350	29800	17900	23850	0.773236	1.29973	0.378209
pmb3374	N-p-Coumaroyl hydroxydehydroagmatine	Phenolamides	28300	34700	31500	42900	24900	33900	0.144977	1.07619	0.105933
pmb3894	Di-O-methylquercetin	Flavonol	532000	1120000	826000	799000	1230000	1014500	0.683145	1.22821	0.296555
pmb5304	α-Linolenic acid	Lipids_Fatty acids	10900	9880	10390	10600	12400	11500	0.544062	1.10683	0.146438
pmc0066	2'-Deoxyinosine-5'-monophosphate	Nucleotide and its derivates	823000	605000	714000	351000	836000	593500	0.698437	0.831232	-0.266676
pmc0274	6-Methylmercaptopurine	Nucleotide and its derivates	5420000	5310000	5365000	6140000	4940000	5540000	0.146875	1.03262	0.0463078
pmc0281	Adenosine O-ribose	Nucleotide and its derivates	278000	415000	346500	321000	382000	351500	0.121165	1.01443	0.0206693
pmc0304	Succinyladenosine	Nucleotide and its derivates	8940000	8630000	8785000	9730000	12200000	10965000	0.919032	1.24815	0.319792
pmc0960	LysoPC 20:4	Lipids_Glycerophospholipids	1140000	998000	1069000	2120000	1680000	1900000	1.62963	1.77736	0.829738
pmc1990	4'-Hydroxy-5,7-dimethoxyflavanone	Flavanone	74200	92300	83250	61900	109000	85450	0.0252598	1.02643	0.0376302
pmd0017	Spermine	Phenolamides	3350000	3480000	3415000	2940000	3010000	2975000	0.811638	0.871157	-0.198996
pmd0023	Adenosine	Nucleotide and its derivates	1090000	904000	997000	1160000	1250000	1205000	0.873125	1.20863	0.273368
pmd0130	LysoPC 14:0 (2n isomer)	Lipids_Glycerophospholipids	1090000	896000	993000	1130000	691000	910500	0.396366	0.916918	-0.125135
pmd0132	LysoPC 16:0 (2n isomer)	Lipids_Glycerophospholipids	44800000	30400000	37600000	41800000	24400000	33100000	0.456998	0.880319	-0.183901
pmd0136	LysoPC 18:0	Lipids_Glycerophospholipids	26900000	18600000	22750000	21700000	18700000	20200000	0.423304	0.887912	-0.171511
pmd0144	LysoPC 20:1 (2n isomer)	Lipids_Glycerophospholipids	1400000	924000	1162000	3090000	1990000	2540000	1.83049	2.18589	1.12822
pmd0145	LysoPC 20:1	Lipids_Glycerophospholipids	1400000	947000	1173500	3120000	1940000	2530000	1.79741	2.15594	1.10832
pmd0158	LysoPE 14:0 (2n isomer)	Lipids_Glycerophospholipids	5250	3680	4465	8860	4080	6470	0.841466	1.44905	0.535106
pmd0160	LysoPE 16:0 (2n isomer)	Lipids_Glycerophospholipids	13600000	10600000	12100000	13200000	9270000	11235000	0.322586	0.928512	-0.107007
pme0004	L-Homocitrulline	Amino acids	403000	507000	455000	491000	438000	464500	0.132523	1.02088	0.0298121
pme0005	Purine	Nucleotide and its derivates	1830000	2460000	2145000	6130000	2450000	4290000	1.39884	2	1
pme0007	L-Citrulline	Amino acids	339000	1460000	899500	862000	698000	780000	0.211241	0.867148	-0.205649
pme0009	L-Serine	Amino acids	22100000	18900000	20500000	21800000	19400000	20600000	0.0370755	1.00488	0.00702043
pme0011	L-Aspartic acid	Amino acids	126000	223000	174500	173000	92500	132750	0.766149	0.760745	-0.394515
pme0013	L-Glutamic acid	Amino acids	11400000	13100000	12250000	10600000	10800000	10700000	0.722792	0.873469	-0.195171
pme0018	L-Leucine	Amino acids	1800000	2950000	2375000	3240000	2370000	2805000	0.607054	1.18105	0.240073
pme0020	L-Phenylalanine	Amino acids	36200000	38100000	37150000	44700000	41600000	43150000	0.822262	1.16151	0.215998
pme0022	L-Threonine	Amino acids	13900000	11400000	12650000	13900000	12900000	13400000	0.340002	1.05929	0.0830956
pme0024	2-Aminoethanesulfonic acid	Organic acids	61700	81500	71600	63100	67300	65200	0.399911	0.910615	-0.135088
pme0026	L-(+)-Lysine	Amino acids	50800	97100	73950	98600	60200	79400	0.268386	1.0737	0.102589
pme0028	Uridine	Nucleotide and its derivates	10100000	14100000	12100000	6940000	12200000	9570000	0.789819	0.790909	-0.338416
pme0030	L-(-)-Tyrosine	Amino acids	6660000	8610000	7635000	10500000	8070000	9285000	0.75823	1.21611	0.282274
pme0031	Thymine	Nucleotide and its derivates	73500	97000	85250	65400	77100	71250	0.716664	0.835777	-0.25881
pme0033	Hypoxanthine	Nucleotide and its derivates	1120000	1710000	1415000	1310000	1210000	1260000	0.370985	0.890459	-0.167378
pme0036	L-Histidine	Amino acids	3020000	4860000	3940000	5240000	3000000	4120000	0.105445	1.04569	0.0644487
pme0038	Cytosine	Nucleotide and its derivates	2920000	4870000	3895000	2780000	5150000	3965000	0.00995993	1.01797	0.0256975
pme0039	L-Valine	Amino acids	40700000	53700000	47200000	74000000	31400000	52700000	0.0848958	1.11653	0.159016
pme0042	L-(+)-Arginine	Amino acids	12900000	24400000	18650000	16500000	15900000	16200000	0.297171	0.868633	-0.203182
pme0048	2-Aminoethanesulfinic acid	Organic acids	23100	24100	23600	43900	21200	32550	0.749677	1.37924	0.463871
pme0050	L-Tryptophan	Amino acids	22800000	21100000	21950000	23000000	18300000	20650000	0.345635	0.940774	-0.0880792
pme0056	2,3-dimethylsuccinic acid	Amino acid derivatives	305000	264000	284500	346000	371000	358500	1.01415	1.26011	0.333544
pme0063	Cucurbitacin D	Terpenoids	138000	435000	286500	197000	259000	228000	0.196578	0.795812	-0.329501
pme0075	N-Acetyl-L-glutamic acid	Amino acid derivatives	116000	249000	182500	221000	198000	209500	0.601926	1.14795	0.199054
pme0085	Rosmarinic acid	Organic acids	109000	105000	107000	83100	144000	113550	0.0789607	1.06121	0.0857169
pme0089	Luteolin	Flavone	14100	12700	13400	16300	20200	18250	1.14295	1.36194	0.445663
pme0108	5-Methylcytosine	Nucleotide and its derivates	129000	132000	130500	156000	134000	145000	0.58741	1.11111	0.152003
pme0109	(-)-3-(3,4-Dihydroxyphenyl)-2-methylalanine	Amino acid derivatives	1870000	2390000	2130000	2190000	1640000	1915000	0.449852	0.899061	-0.153509
pme0118	Pyrrole-2-carboxylic acid	Amino acid derivatives	24000	29000	26500	28900	25500	27200	0.156813	1.02642	0.0376143
pme0120	5-Aminovaleric acid	Amino acid derivatives	29200	41900	35550	41300	28100	34700	0.0956098	0.97609	-0.0349139
pme0122	N6-Acetyl-L-lysine	Amino acid derivatives	3310000	4660000	3985000	4810000	2890000	3850000	0.174215	0.966123	-0.0497213
pme0128	D-Alanyl-D-Alanine	Amino acid derivatives	14000	12500	13250	14300	15700	15000	0.685008	1.13208	0.17897
pme0132	Asp-phe	Amino acid derivatives	90800	123000	106900	135000	85300	110150	0.0543024	1.0304	0.0432076
pme0137	Nα-Acetyl-L-glutamine	Amino acid derivatives	1090000	1430000	1260000	1230000	1090000	1160000	0.353084	0.920635	-0.119299
pme0151	Dihydrouracil	Nucleotide and its derivates	23500	38500	31000	9	9	9	6.30536	0.000290323	-11.7501
pme0161	L-Homoserine	Amino acids	329000	249000	289000	320000	279000	299500	0.201368	1.03633	0.0514865
pme0163	β-Nicotinamide mononucleotide	Nucleotide and its derivates	1030000	963000	996500	1160000	1460000	1310000	1.05272	1.3146	0.394625
pme0164	N-γ-Acetyl-N-2-Formyl-5-methoxykynurenamine	Amino acid derivatives	22300	18100	20200	20700	23000	21850	0.425365	1.08168	0.113278
pme0170	Nα-Acetyl-L-arginine	Amino acid derivatives	189000	188000	188500	153000	177000	165000	0.728311	0.875332	-0.192098
pme0174	N-Propionylglycine	Amino acid derivatives	1860000	2350000	2105000	2310000	1360000	1835000	0.550348	0.871734	-0.19804
pme0180	1-Methylhistidine	Amino acid derivatives	13400	16600	15000	17600	14500	16050	0.327745	1.07	0.0976108
pme0190	N-Glycyl-L-leucine	Amino acid derivatives	61700	78000	69850	65900	80000	72950	0.215285	1.04438	0.0626479
pme0197	Quercetin 3-O-rutinoside (Rutin)	Flavonol	4770000	3840000	4305000	5100000	4590000	4845000	0.592677	1.12544	0.170483
pme0199	Quercetin	Flavonol	21100	23200	22150	24500	24000	24250	0.599777	1.09481	0.130678
pme0200	Kaempferol	Flavonol	11800	14900	13350	29500	11300	20400	0.808263	1.52809	0.611729
pme0207	3-Hydroxybutyrate	Organic acids	366000	1250000	808000	721000	1170000	945500	0.683544	1.17017	0.226722
pme0226	L-Asparagine	Amino acids	10800000	18600000	14700000	14800000	11400000	13100000	0.292822	0.891156	-0.166249
pme0231	N-(3-Indolylacetyl)-L-alanine	Amino acid derivatives	375000	370000	372500	376000	435000	405500	0.500969	1.08859	0.122461
pme0233	Kynurenic acid	Organic acids	275000	348000	311500	363000	582000	472500	1.18886	1.51685	0.601082
pme0237	Ethyl 3,4-Dihydroxybenzoate (Ethyl protocatechuate)	Organic acids	44500	54400	49450	62500	53800	58150	0.740111	1.17594	0.233809
pme0240	Benzoic acid	Benzoic acid derivatives	361000	508000	434500	321000	457000	389000	0.40916	0.895282	-0.159586
pme0243	Glutaric acid	Organic acids	287000	386000	336500	433000	397000	415000	0.874118	1.23328	0.302505
pme0245	Adipic acid	Organic acids	342000	283000	312500	400000	432000	416000	1.12779	1.3312	0.412727
pme0246	L-Cysteine	Amino acids	36600	30000	33300	38400	31100	34750	0.203401	1.04354	0.0614908
pme0250	Azelaic Acid	Organic acids	1770000	3130000	2450000	2500000	3620000	3060000	0.739716	1.24898	0.32075
pme0252	N-Acetyl-l-leucine	Amino acid derivatives	5460000	5120000	5290000	5280000	5760000	5520000	0.315706	1.04348	0.0614005
pme0258	Uracil	Nucleotide and its derivates	4960000	7310000	6135000	3980000	6040000	5010000	0.67674	0.816626	-0.292253
pme0265	Sebacate	Organic acids	7370	8790	8080	25500	22500	24000	2.30145	2.9703	1.57061
pme0267	2-Methylsuccinic acid	Organic acids	3430000	2610000	3020000	2680000	2330000	2505000	0.751035	0.82947	-0.269738
pme0270	Maleic acid	Organic acids	8380000	11000000	9690000	15000000	9010000	12005000	0.630809	1.23891	0.309067
pme0274	6-Aminocaproic acid	Organic acids	944000	1340000	1142000	1390000	812000	1101000	0.186657	0.964098	-0.0527482
pme0275	4-Oxopentanoate	Organic acids	11000	16300	13650	22000	19800	20900	1.35134	1.53114	0.614602
pme0279	2,6-Diaminooimelic acid	Amino acid derivatives	609000	573000	591000	520000	534000	527000	0.7198	0.891709	-0.165355
pme0281	Terephthalic acid	Organic acids	3770000	3040000	3405000	3160000	3160000	3160000	0.373287	0.928047	-0.10773
pme0282	Phthalic acid	Organic acids	374000	286000	330000	357000	303000	330000	0.026346	1	0
pme0285	4-Guanidinobutyric acid	Organic acids	706000	801000	753500	543000	872000	707500	0.328704	0.938952	-0.0908774
pme0289	4-Ethylbenzoic acid	Organic acids	72100	57400	64750	60600	55300	57950	0.518286	0.894981	-0.160072
pme0291	Dl-2-Aminooctanoic acid	Organic acids	48300	53600	50950	59200	33700	46450	0.442256	0.911678	-0.133404
pme0292	(3,4-Dimethoxyphenyl) acetic acid	Organic acids	66300	71800	69050	51700	42200	46950	1.33383	0.679942	-0.556516
pme0299	Cinnamic acid	Hydroxycinnamoyl derivatives	6040	19900	12970	33700	9040	21370	0.889961	1.64765	0.720408
pme0303	Caffeic acid	Hydroxycinnamoyl derivatives	1110000	622000	866000	693000	594000	643500	0.812697	0.743072	-0.428427
pme0305	Ferulic acid	Hydroxycinnamoyl derivatives	9180000	13400000	11290000	9310000	7790000	8550000	0.929097	0.757307	-0.401049
pme0307	Resveratrol	Hydroxycinnamoyl derivatives	2740	3900	3320	2300	2520	2410	1.07097	0.725904	-0.46215
pme0309	Methyl gallate	Benzoic acid derivatives	11900	15000	13450	9710	13500	11605	0.600661	0.862825	-0.21286
pme0330	Naringenin 7-O-neohesperidoside (Naringin)	Flavanone	13700	15000	14350	12600	19200	15900	0.321693	1.10801	0.147976
pme0332	Apigenin 7-O-neohesperidoside (Rhoifolin)	Flavone	23200	29100	26150	22800	30600	26700	0.0709548	1.02103	0.0300288
pme0355	Daidzein	Isoflavone	6160	4630	5395	7220	8460	7840	1.26364	1.4532	0.539231
pme0359	Apigenin 5-O-glucoside	Flavone	523000	460000	491500	396000	252000	324000	1.31224	0.659207	-0.601198
pme0363	Chrysoeriol	Flavone	33600	37600	35600	35500	14400	24950	1.12989	0.700843	-0.512837
pme0367	Apigenin 7-rutinoside (Isorhoifolin)	Flavone	26700	35800	31250	24200	30400	27300	0.53509	0.8736	-0.194955
pme0369	Kaempferol 3-O-rutinoside (Nicotiflorin)	Flavonol	1900000	1210000	1555000	2090000	1520000	1805000	0.550791	1.16077	0.215084
pme0371	Naringenin 7-O-glucoside (Prunin)	Flavanone	340000	500000	420000	691000	493000	592000	1.08613	1.40952	0.495208
pme0374	Isovitexin	Flavone C-glycosides	39100	34100	36600	41600	37200	39400	0.432549	1.0765	0.106352
pme0376	Naringenin	Flavanone	2800000	3320000	3060000	2520000	5830000	4175000	0.630038	1.36438	0.448245
pme0387	Homovanillic acid	Hydroxycinnamoyl derivatives	7460	7080	7270	5660	6790	6225	0.772198	0.856259	-0.223882
pme0397	Shikimic acid	Organic acids	50800	56400	53600	75200	84600	79900	1.37259	1.49067	0.575963
pme0399	Chlorogenic acid (3-O-Caffeoylquinic acid)	Quinate and its derivatives	2510000	2050000	2280000	2770000	2920000	2845000	0.96342	1.24781	0.319395
pme0408	Syringic acid	Hydroxycinnamoyl derivatives	9250	7300	8275	10000	5640	7820	0.298038	0.945015	-0.0815907
pme0413	Vanillin	Benzoic acid derivatives	508000	577000	542500	447000	577000	512000	0.307904	0.943779	-0.0834793
pme0418	3-(4-Hydroxyphenyl)propionic acid	Hydroxycinnamoyl derivatives	61800	178000	119900	207000	85700	146350	0.528423	1.2206	0.287591
pme0422	3-Hydroxy-4-methoxycinnamic acid	Hydroxycinnamoyl derivatives	8170000	12200000	10185000	8590000	6910000	7750000	0.892207	0.760923	-0.394178
pme0424	trans-cinnamaldehyde	Hydroxycinnamoyl derivatives	30800	34100	32450	30400	35900	33150	0.11387	1.02157	0.0307904
pme0433	Procyanidin A2	Proanthocyanidins	51300	38000	44650	43400	46100	44750	0.0618126	1.00224	0.00322751
pme0434	Procyanidin B2	Proanthocyanidins	14100	21900	18000	19500	19700	19600	0.420903	1.08889	0.122857
pme0442	Delphinidin	Anthocyanins	5760000	5340000	5550000	6360000	6470000	6415000	0.81715	1.15586	0.208961
pme0450	L-Epicatechin	Catechin derivatives	51000	82400	66700	90000	142000	116000	1.44451	1.73913	0.798366
pme0486	Methylmalonic acid	Organic acids	18000000	23100000	20550000	20600000	24500000	22550000	0.441959	1.09732	0.133989
pme0490	Nicotinic acid	Nicotinic acid derivatives	19700000	12300000	16000000	16900000	15500000	16200000	0.147809	1.0125	0.0179219
pme0491	6-hydroxynicotinic acid	Nicotinic acid derivatives	541000	401000	471000	404000	361000	382500	0.801439	0.812102	-0.300267
pme0500	D(+)-Melezitose	Carbohydrates	74600	51200	62900	60900	88100	74500	0.587842	1.18442	0.24418
pme0516	Inositol	Others	2760000	2310000	2535000	2380000	2560000	2470000	0.135292	0.974359	-0.0374747
pme0519	D-(+)-Sucrose	Carbohydrates	11100000	10600000	10850000	10200000	13900000	12050000	0.421384	1.1106	0.151338
pme0534	Gluconic acid	Carbohydrates	5680000	4490000	5085000	4970000	4550000	4760000	0.307528	0.936087	-0.0952862
pme0543	Indole-5-carboxylic acid	Indole derivatives	33400	49800	41600	9	9	9	6.42372	0.000216346	-12.1744
pme1002	L-Tyramine	Amino acids	7740000	9630000	8685000	21800000	9890000	15845000	1.32631	1.82441	0.86743
pme1014	Menaquinone (K2)	Vitamins	636000	578000	607000	619000	569000	594000	0.15568	0.978583	-0.0312336
pme1018	Glutathione oxidized	Amino acid derivatives	1370000	1760000	1565000	1870000	1040000	1455000	0.349533	0.929712	-0.105144
pme1021	D-(+)-Glucono-1,5-lactone	Carbohydrates	2140000	1950000	2045000	2560000	1990000	2275000	0.477021	1.11247	0.153766
pme1055	L-Kynurenine	Amino acid derivatives	68200	107000	87600	112000	65700	88850	0.0131188	1.01427	0.0204409
pme1090	Glutathione reduced form	Amino acid derivatives	134000	112000	123000	305000	115000	210000	1.0382	1.70732	0.771731
pme1097	Adenine	Nucleotide and its derivates	1300000	1770000	1535000	1320000	1280000	1300000	0.660324	0.846906	-0.239727
pme1104	L-Isoleucine	Amino acids	821000	1320000	1070500	1410000	1020000	1215000	0.477667	1.13498	0.182672
pme1109	Guanine	Nucleotide and its derivates	456000	696000	576000	547000	799000	673000	0.538918	1.1684	0.224538
pme1119	Inosine	Nucleotide and its derivates	47400	36500	41950	35400	38200	36800	0.570718	0.877235	-0.188965
pme1178	Guanosine	Nucleotide and its derivates	7940000	13000000	10470000	7980000	9830000	8905000	0.47898	0.850525	-0.233574
pme1184	Deoxyguanosine	Nucleotide and its derivates	287000	482000	384500	226000	535000	380500	0.176375	0.989597	-0.0150871
pme1187	5-Methyluridine	Nucleotide and its derivates	17300	16900	17100	21900	20700	21300	1.02726	1.24561	0.316857
pme1194	Deoxycytidine	Nucleotide and its derivates	196000	258000	227000	133000	248000	190500	0.651861	0.839207	-0.252901
pme1210	L-Methionine	Amino acids	5760000	5540000	5650000	6050000	3520000	4785000	0.679767	0.846903	-0.239732
pme1218	2-Picolinic acid	Organic acids	3520000	2090000	2805000	2940000	2880000	2910000	0.254	1.03743	0.0530184
pme1228	5-Hydroxy-L-tryptophan	Amino acid derivatives	247000	275000	261000	454000	308000	381000	1.1791	1.45977	0.545741
pme1239	S-(methyl)glutathione	Amino acid derivatives	93800	94200	94000	73700	73800	73750	1.09074	0.784574	-0.350018
pme1261	Pantothenol	Alcohols and polyols	13900	8740	11320	12200	13100	12650	0.506726	1.11749	0.160263
pme1286	S-(5'-Adenosy)-L-homocysteine	Amino acid derivatives	349000	304000	326500	331000	390000	360500	0.511173	1.10413	0.142916
pme1294	Xanthosine	Nucleotide and its derivates	1720000	2790000	2255000	2920000	3870000	3395000	1.24189	1.50554	0.590284
pme1306	Pyridoxine 5'-phosphate	Vitamins	80800	76300	78550	103000	112000	107500	1.22378	1.36856	0.452653
pme1313	N'-Formylkynurenine	Amino acid derivatives	85200	157000	121100	111000	101000	106000	0.292744	0.87531	-0.192135
pme1346	8-Hydroxyguanosine	Nucleotide and its derivates	199000	508000	353500	302000	258000	280000	0.348511	0.792079	-0.336283
pme1368	L-Pipecolic acid	Amino acid derivatives	85800	217000	151400	178000	104000	141000	0.00730155	0.931308	-0.10267
pme1373	2'-Deoxycytidine-5'-monophosphate	Nucleotide and its derivates	63300	75600	69450	62700	19600	41150	1.45237	0.592513	-0.755082
pme1378	1-Methyladenosine	Nucleotide and its derivates	14900	8190	11545	9050	10600	9825	0.395513	0.851018	-0.232739
pme1383	Pyridoxine	Vitamins	1380000	3260000	2320000	2180000	3550000	2865000	0.693743	1.23491	0.30441
pme1397	Pelargonidin	Anthocyanins	15600	32700	24150	15100	28900	22000	0.206532	0.910973	-0.13452
pme1398	Delphinidin 3-O-glucoside (Mirtillin)	Anthocyanins	384000	289000	336500	419000	485000	452000	1.09008	1.34324	0.425716
pme1399	Xanthohumol	Flavanone	67800	49700	58750	57500	63200	60350	0.173379	1.02723	0.0387649
pme1408	L-Glutamine	Amino acids	4100000	12700000	8400000	10000000	8000000	9000000	0.517984	1.07143	0.0995357
pme1417	L-Tryptamine	Tryptamine derivatives	4760000	2710000	3735000	3190000	4600000	3895000	0.206113	1.04284	0.0605151
pme1419	L-Methionine methyl ester	Amino acid derivatives	295000	169000	232000	296000	189000	242500	0.178836	1.04526	0.0638599
pme1424	Coniferylaldehyde	Hydroxycinnamoyl derivatives	1410000	1300000	1355000	1210000	1500000	1355000	0.0271078	1	0
pme1434	Syringin	Hydroxycinnamoyl derivatives	69800	73800	71800	88400	87400	87900	0.987425	1.22423	0.291879
pme1436	p-Coumaric acid	Hydroxycinnamoyl derivatives	216000	679000	447500	850000	327000	588500	0.674325	1.31508	0.395155
pme1473	5'-Deoxy-5'-(methylthio)adenosine	Nucleotide and its derivates	181000	191000	186000	142000	188000	165000	0.584459	0.887097	-0.172837
pme1478	Myricetin	Flavonol	56400	52100	54250	46400	53900	50150	0.469645	0.924424	-0.113373
pme1486	Epigallate catechin gallate (EGCG)	Catechin derivatives	12400	16100	14250	62800	11400	37100	1.20479	2.60351	1.38046
pme1496	Formononetin (4'-O-methyldaidzein)	Isoflavone	5070	4720	4895	5160	6820	5990	0.80637	1.2237	0.291247
pme1502	Kumatakenin	Flavonol	9	45100	22554.5	27400	14200	20800	2.88375	0.922211	-0.116832
pme1514	Epigallocatechin (EGC)	Catechin derivatives	49100	83000	66050	49500	26100	37800	1.40463	0.572294	-0.805172
pme1518	Nobiletin	Flavone	48700	56100	52400	46200	47900	47050	0.607506	0.897901	-0.155372
pme1521	Dihydroquercetin (Taxifolin)	Flavonol	48100	40700	44400	50100	69000	59550	1.01853	1.34122	0.423542
pme1537	(+)-Gallocatechin (GC)	Catechin derivatives	9	9	9	13900	12100	13000	5.97204	1444.44	10.4963
pme1540	Isorhamnetin 3-O-neohesperidoside	Flavonol	580000	266000	423000	450000	261000	355500	0.364603	0.840426	-0.250808
pme1541	Acacetin	Flavone	2320	8140	5230	5100	2920	4010	0.265892	0.76673	-0.383209
pme1550	Tangeretin	Flavone	48300	44500	46400	46400	46400	46400	0.00771915	1	0
pme1562	Epicatechin gallate (ECG)	Catechin derivatives	14700	9	7354.5	15700	6540	11120	2.9518	1.512	0.596458
pme1588	Isorhamnetin	Flavonol	2810	5620	4215	6990	5630	6310	1.21972	1.49703	0.582107
pme1598	Hesperetin 5-O-glucoside	Flavanone	775000	860000	817500	1490000	993000	1241500	1.25287	1.51865	0.602794
pme1601	Apigenin 4-O-rhamnoside	Flavone	117000	72200	94600	80300	129000	104650	0.322917	1.10624	0.14566
pme1605	Kaempferol 3-O-robinobioside (Biorobin)	Flavonol	1840000	1250000	1545000	2020000	1400000	1710000	0.366106	1.1068	0.146389
pme1611	Isohemiphloin	Alkaloids	32900	41000	36950	65500	56600	61050	1.52494	1.65223	0.724417
pme1622	Kaempferol 3-O-glucoside (Astragalin)	Flavonol	243000	220000	231500	271000	290000	280500	0.929667	1.21166	0.276989
pme1635	Arctiin	Others	3640	3870	3755	4420	6380	5400	1.16455	1.43808	0.524146
pme1640	sesamolin	Others	476000	516000	496000	376000	494000	435000	0.625033	0.877016	-0.189325
pme1646	Pinoresinol	Hydroxycinnamoyl derivatives	317000	447000	382000	397000	874000	635500	1.14078	1.66361	0.734319
pme1662	sakuranetin	Flavone	9	135000	67504.5	76200	38200	57200	3.07542	0.847351	-0.238969
pme1667	Isovitexin 7-O-glucoside (Saponarin)	Others	67000	44800	55900	291000	171000	231000	2.55488	4.13238	2.04697
pme1683	D-Pantothenic dcid	Organic acids	98500	81600	90050	44800	83500	64150	1.09499	0.712382	-0.489277
pme1691	Acetylcholine	Cholines	4080000	3340000	3710000	2840000	3270000	3055000	0.835437	0.82345	-0.280247
pme1695	Sinapic acid	Hydroxycinnamoyl derivatives	102000	134000	118000	242000	98700	170350	0.728812	1.44364	0.529715
pme1709	Nicotinic Acid Methyl Ester (Methyl Nicotinate)	Vitamins	1460000	1880000	1670000	1320000	1560000	1440000	0.626491	0.862275	-0.213779
pme1711	3-Hydroxy-3-methyl butyric acid	Organic acids	157000	118000	137500	139000	143000	141000	0.171742	1.02545	0.0362635
pme1712	L-Saccharopine	Amino acid derivatives	111000	107000	109000	100000	76600	88300	0.901288	0.810092	-0.303843
pme1730	D-Erythronolactone	Organic acids	625000	546000	585500	728000	681000	704500	0.891868	1.20325	0.266931
pme1738	3-Carbamyl-1-methylpyridinium (1-Methylnicotinamide)	Pyridine derivatives	38300	28200	33250	35700	63500	49600	1.06725	1.49173	0.576986
pme1773	Cyanidin 3-O-rutinoside (Keracyanin)	Anthocyanins	48500	43000	45750	51000	37100	44050	0.217515	0.962842	-0.0546297
pme1786	Malvidin 3,5-diglucoside (Malvin)	Anthocyanins	55100	28600	41850	84200	20400	52300	0.0907574	1.2497	0.321583
pme1806	Chlorogenic acid methyl ester	Quinate and its derivatives	1650000	1440000	1545000	1480000	1790000	1635000	0.288829	1.05825	0.0816838
pme1824	Protocatechuic acid	Catechin derivatives	104000	88100	96050	136000	103000	119500	0.841332	1.24414	0.315153
pme1828	Betaine	Alkaloids	7330000	7940000	7635000	7910000	8500000	8205000	0.493514	1.07466	0.103875
pme1830	Succinic acid	Organic acids	17300000	22400000	19850000	19900000	23000000	21450000	0.388245	1.0806	0.111839
pme1846	D(+)-Glucose	Carbohydrates	10300000	10400000	10350000	11000000	11600000	11300000	0.62705	1.09179	0.126692
pme1851	Creatine	Organic acids	797000	894000	845500	819000	784000	801500	0.36209	0.94796	-0.0771022
pme1872	L-Proline	Amino acids	238000	282000	260000	320000	247000	283500	0.374596	1.09038	0.124837
pme1894	D-Sorbitol	Alcohols and polyols	1750000	1840000	1795000	1960000	1790000	1875000	0.325916	1.04457	0.0629068
pme1936	Creatinine	Organic acids	550000	540000	545000	586000	614000	600000	0.664219	1.10092	0.138706
pme1944	D-Mannitol	Alcohols and polyols	149000	164000	156500	131000	213000	172000	0.246022	1.09904	0.136246
pme1949	Riboflavin	Vitamins	444000	618000	531000	296000	531000	413500	0.831534	0.778719	-0.360825
pme1977	Suberic acid	Organic acids	43600	47300	45450	30500	41300	35900	0.947793	0.789879	-0.340296
pme1987	L-Alanine	Amino acids	52900	57200	55050	59700	49500	54600	0.0690082	0.991826	-0.0118416
pme2009	L-(+)-Tartaric acid	Organic acids	209000	202000	205500	185000	191000	188000	0.639657	0.914842	-0.128406
pme2019	DL-Arabinose	Carbohydrates	1870000	1750000	1810000	1830000	1770000	1800000	0.0494633	0.994475	-0.00799279
pme2024	serotonin	Tryptamine derivatives	6010000	4770000	5390000	5910000	8690000	7300000	0.983058	1.35436	0.437611
pme2033	L(-)-Malic acid	Organic acids	4400000	4550000	4475000	5300000	5150000	5225000	0.863204	1.1676	0.223543
pme2036	Quinic acid	Quinate and its derivatives	8090000	9040000	8565000	8880000	8610000	8745000	0.169305	1.02102	0.0300051
pme2046	3-N-Methyl-L-histidine	Amino acid derivatives	3200000	2930000	3065000	1980000	3760000	2870000	0.371697	0.936378	-0.0948363
pme2050	Citric acid	Organic acids	42800	40000	41400	40200	44600	42400	0.169852	1.02415	0.0344335
pme2108	L-Carnitine	Others	8240	10600	9420	6740	14400	10570	0.154898	1.12208	0.166176
pme2111	L-ascorbate	Vitamins	548000	508000	528000	605000	493000	549000	0.192054	1.03977	0.0562682
pme2122	Histamine	Amino acid derivatives	7520000	10200000	8860000	7740000	10600000	9170000	0.133522	1.03499	0.049615
pme2129	(S)-(-)-2-Hydroxyisocaproic acid	Organic acids	4120000	4110000	4115000	3720000	4650000	4185000	0.0593459	1.01701	0.0243352
pme2142	L-Theanine	Amino acids	4640	10100	7370	7560	3440	5500	0.713098	0.746269	-0.422233
pme2167	Orotic acid	Vitamins	4920000	5720000	5320000	6410000	5830000	6120000	0.721143	1.15038	0.202105
pme2169	Fumaric acid	Organic acids	1840000	2320000	2080000	2030000	2640000	2335000	0.482418	1.1226	0.166839
pme2237	Dulcitol	Alcohols and polyols	32800	26400	29600	39500	52400	45950	1.36005	1.55236	0.634468
pme2246	Ellagic acid	Others	19500	18900	19200	31200	23100	27150	1.17766	1.41406	0.499846
pme2253	L-Gulonic-γ-lactone	Carbohydrates	466000	516000	491000	536000	576000	556000	0.707602	1.13238	0.179362
pme2256	D-Arabitol	Alcohols and polyols	35500	35400	35450	27700	25800	26750	1.1673	0.754584	-0.406247
pme2263	Biotin	Vitamins	11600	11900	11750	11900	13000	12450	0.429012	1.05957	0.083485
pme2268	Trigonelline	Alkaloids	60100000	35500000	47800000	39700000	45300000	42500000	0.301756	0.889121	-0.169548
pme2278	Guanosine monophosphate	Nucleotide and its derivates	97900	249000	173450	164000	125000	144500	0.230419	0.833093	-0.26345
pme2319	Hesperetin	Flavanone	78600	84300	81450	66600	57600	62100	1.11214	0.762431	-0.391321
pme2344	Dodecanedioic aicd	Organic acids	19700	15600	17650	15800	17700	16750	0.239922	0.949008	-0.0755071
pme2366	Phenethylamine	Others	23100000	28600000	25850000	22200000	21700000	21950000	0.747125	0.84913	-0.235943
pme2380	A-Ketoglutaric acid	Organic acids	42500	52000	47250	69200	66000	67600	1.28474	1.43069	0.516709
pme2427	N-Acetyl-L-tyrosine	Amino acid derivatives	642000	568000	605000	686000	805000	745500	0.915951	1.23223	0.301273
pme2433	Diethanolamine	Others	76600	189000	132800	115000	43700	79350	1.12991	0.597515	-0.742953
pme2435	L-Fucose	Carbohydrates	143000	91200	117100	138000	116000	127000	0.380334	1.08454	0.117087
pme2457	Luteolin 7-O-glucoside (Cynaroside)	Flavone	114000	87500	100750	130000	131000	130500	1.03664	1.29529	0.37327
pme2478	Protocatechuic aldehyde	Catechin derivatives	59800	62100	60950	53200	70200	61700	0.0140756	1.01231	0.0176443
pme2527	L(+)-Ornithine	Amino acids	23400	472000	247700	120000	137000	128500	0.301374	0.518773	-0.946826
pme2529	1,5-Anhydro-D-glucitol	Alcohols and polyols	181000	140000	160500	212000	148000	180000	0.411759	1.1215	0.165424
pme2560	N-Acetylaspartate	Amino acid derivatives	210000	197000	203500	135000	197000	166000	0.82735	0.815725	-0.293846
pme2569	(5-L-Glutamyl)-L-amino acid	Amino acid derivatives	81800	101000	91400	78200	91600	84900	0.353694	0.928884	-0.10643
pme2594	4-Pyridoxic acid	Pyridine derivatives	1850000	1120000	1485000	1550000	1630000	1590000	0.360926	1.07071	0.0985638
pme2601	3-Hydroxypropanoic acid	Organic acids	130000	153000	141500	148000	156000	152000	0.437842	1.0742	0.103269
pme2614	Methionine sulfoxide	Amino acid derivatives	22100	19800	20950	23100	13500	18300	0.576649	0.873508	-0.195107
pme2634	Dl-Norvaline	Amino acids	6270000	7970000	7120000	9720000	4730000	7225000	0.125776	1.01475	0.0211203
pme2636	Enterodiol	Alcohols and polyols	9	4310	2159.5	4810	6290	5550	3.1463	2.57004	1.36179
pme2651	NADP	Others	176000	66900	121450	386000	185000	285500	1.78859	2.35076	1.23313
pme2662	Vitamin D3	Vitamins	5750	6750	6250	6280	5970	6125	0.110608	0.98	-0.0291463
pme2670	4-Hydroxybenzaldehyde	Benzoic acid derivatives	322000	392000	357000	300000	382000	341000	0.225242	0.955182	-0.0661523
pme2693	N-Acetylputrescine	Phenolamides	181000	137000	159000	137000	174000	155500	0.0856007	0.977987	-0.0321122
pme2698	Phe-Phe	Amino acid derivatives	13100	22600	17850	22300	23700	23000	0.922079	1.28852	0.36571
pme2702	4-Acetamidobutyric acid	Organic acids	413000	391000	402000	289000	267000	278000	1.33447	0.691542	-0.532111
pme2706	2,3-Dihydroxybenzoic acid	Organic acids	140000	68400	104200	162000	117000	139500	0.935758	1.33877	0.42091
pme2723	Indole-3-carboxaldehyde	Indole derivatives	149000	290000	219500	156000	142000	149000	0.970447	0.678815	-0.558909
pme2746	Flavin adenine dinucleotide (FAD)	Nucleotide and its derivates	105000	110000	107500	167000	91100	129050	0.454093	1.20047	0.263593
pme2755	N-Acetyl-D-glucosamine	Carbohydrates	7900000	8100000	8000000	7230000	6240000	6735000	0.856429	0.841875	-0.248322
pme2758	4-Hydroxy-L-glutamic acid	Amino acid derivatives	12000	13000	12500	16300	12700	14500	0.648777	1.16	0.214125
pme2761	4-Hydroxy-2-oxoglutaric acid	Organic acids	657000	536000	596500	619000	698000	658500	0.511585	1.10394	0.142661
pme2786	N-Acetyl-5-hydroxytryptamine	Tryptamine derivatives	560000	524000	542000	604000	479000	541500	0.0379314	0.999077	-0.00133151
pme2819	All-trans-13,14-dihydroretinol	Vitamins	23600	23300	23450	22000	25800	23900	0.103953	1.01919	0.0274227
pme2827	Palmitaldehyde	Lipids_Fatty acids	5450000	7080000	6265000	5020000	7990000	6505000	0.0697875	1.03831	0.0542345
pme2828	4-Nitrophenol	Others	26200000	18600000	22400000	25400000	22700000	24050000	0.359432	1.07366	0.102538
pme2830	O-Phosphorylethanolamine	Others	204000	237000	220500	224000	238000	231000	0.306874	1.04762	0.0671142
pme2884	Guanidinoethyl sulfonate	Organic acids	36600	48900	42750	36000	28300	32150	1.002	0.752047	-0.411106
pme2890	L-Homocystine	Amino acids	17100	15600	16350	18600	19100	18850	0.797109	1.15291	0.205274
pme2895	Dihydromyricetin	Flavonol	92100	88900	90500	75900	86200	81050	0.650115	0.89558	-0.159106
pme2901	1-O-Caffeoyl quinic acid	Quinate and its derivatives	2400000	2380000	2390000	2370000	3110000	2740000	0.587777	1.14644	0.197165
pme2903	4-Hydroxybenzoic acid	Organic acids	7910000	9720000	8815000	9190000	3890000	6540000	0.990354	0.741917	-0.43067
pme2914	3-Hydroxy-3-methylpentane-1,5-dioic acid	Amino acid derivatives	153000	225000	189000	198000	312000	255000	0.903905	1.34921	0.432111
pme2957	Naringenin chalcone	Flavanone	1860000	1390000	1625000	1850000	2810000	2330000	1.09187	1.43385	0.51989
pme2963	Aromadedrin (Dihydrokaempferol)	Flavonol	1210000	983000	1096500	942000	1650000	1296000	0.444917	1.18194	0.24116
pme2991	Scopoletin (7-Hydroxy-5-methoxycoumarin)	Coumarins	2680000	6060000	4370000	3400000	3370000	3385000	0.49752	0.7746	-0.368477
pme3007	Uridine 5’-diphosphate	Nucleotide and its derivates	147000	144000	145500	187000	172000	179500	0.992452	1.23368	0.302965
pme3009	trans-Citridic acid	Organic acids	21300	93500	57400	60400	27300	43850	0.191556	0.763937	-0.388474
pme3011	γ-aminobutyric acid	Organic acids	56800	55900	56350	41500	42500	42000	1.19924	0.745342	-0.424026
pme3017	2-Aminoisobutyric acid	Amino acid derivatives	19500000	16100000	17800000	17200000	17300000	17250000	0.159721	0.969101	-0.0452809
pme3033	N,N-Dimethylglycine	Amino acid derivatives	984000	804000	894000	864000	840000	852000	0.246139	0.95302	-0.0694214
pme3038	5-oxoproline	Amino acid derivatives	6030000	8740000	7385000	7650000	6410000	7030000	0.147485	0.95193	-0.0710732
pme3069	Taurocholic acid	Organic acids	5870000	6080000	5975000	6050000	5210000	5630000	0.388901	0.942259	-0.0858038
pme3081	4-(Aminomethyl)-5-(hydroxymethyl)-2-methylpyridin-3-ol	Others	148000	150000	149000	82300	153000	117650	0.868838	0.789597	-0.340811
pme3083	2-(Formylamino)benzoic acid	Organic acids	1250000	4330000	2790000	5180000	1910000	3545000	0.618429	1.27061	0.345521
pme3096	Aminomalonic acid	Organic acids	1010000	1310000	1160000	1210000	1280000	1245000	0.386154	1.07328	0.102021
pme3104	1-Methyladenine	Nucleotide and its derivates	2950000	2300000	2625000	2530000	2520000	2525000	0.162995	0.961905	-0.056034
pme3123	Sinapyl alcohol	Hydroxycinnamoyl derivatives	40300	23000	31650	24400	27900	26150	0.517567	0.826224	-0.275395
pme3129	Quercetin 4'-O-glucoside (Spiraeoside)	Flavonol	714000	699000	706500	1240000	695000	967500	0.861986	1.36943	0.453572
pme3140	6-Hydroxy-4-methylcoumarin	Coumarins	617000	658000	637500	573000	641000	607000	0.343502	0.952157	-0.0707288
pme3154	(Rs)-Mevalonic acid	Organic acids	323000	250000	286500	505000	462000	483500	1.5642	1.68761	0.754981
pme3160	D-Glucose 6-phosphate	Carbohydrates	3870000	4380000	4125000	3590000	3600000	3595000	0.747469	0.871515	-0.198402
pme3163	D-Sedoheptuiose 7-phosphate	Carbohydrates	2400000	1300000	1850000	1500000	1650000	1575000	0.380684	0.851351	-0.232173
pme3174	Cytidine 5'-monophosphate (Cytidylic acid)	Nucleotide and its derivates	99700	105000	102350	103000	151000	127000	0.754892	1.24084	0.311317
pme3179	CYS-GLY	Amino acid derivatives	3990	4200	4095	7930	5070	6500	1.31726	1.5873	0.666576
pme3184	2'-Deoxyadenosine-5'-monophosphate	Nucleotide and its derivates	2100000	1930000	2015000	1850000	2070000	1960000	0.195375	0.972705	-0.0399262
pme3188	Uridine 5'-monophosphate	Nucleotide and its derivates	272000	591000	431500	403000	334000	368500	0.260041	0.853998	-0.227696
pme3194	N-acetylglycine	Amino acid derivatives	6540000	6260000	6400000	7310000	6740000	7025000	0.609308	1.09766	0.134426
pme3198	2,4-Dihydroxybenzoic acid	Benzoic acid derivatives	123000	72500	97750	125000	85000	105000	0.282688	1.07417	0.103221
pme3200	1-methylguanidine	Nucleotide and its derivates	2430	25200	13815	22300	9	11154.5	2.49636	0.807419	-0.30861
pme3207	trans,trans-Muconic acid	Organic acids	8530000	7290000	7910000	8850000	9590000	9220000	0.771337	1.16561	0.221089
pme3208	Glycitin	Isoflavone	41600	69100	55350	204000	82000	143000	1.81951	2.58356	1.36936
pme3210	Genistein 7-O-Glucoside (Genistin)	Isoflavone	515000	447000	481000	380000	239000	309500	1.35489	0.643451	-0.636097
pme3211	Quercetin 3-O-glucoside (Isotrifoliin)	Flavonol	690000	681000	685500	1320000	821000	1070500	1.26373	1.56163	0.643056
pme3224	Vitexin 2''-O-beta-L-rhamnoside	Flavone C-glycosides	19900	12200	16050	14300	17100	15700	0.0131031	0.978193	-0.0318087
pme3245	Medicarpin	Hydroxycinnamoyl derivatives	19600	23400	21500	17200	19200	18200	0.774087	0.846512	-0.240398
pme3246	Coniferin	Hydroxycinnamoyl derivatives	5450000	4520000	4985000	4130000	4430000	4280000	0.727185	0.858576	-0.219983
pme3256	Delphinidin 3-O-rutinoside (Tulipanin)	Anthocyanins	166000	102000	134000	179000	39100	109050	0.888271	0.813806	-0.297243
pme3261	6-Hydroxydaidzein	Isoflavone	12900	13900	13400	16400	18400	17400	1.09362	1.29851	0.376854
pme3268	Kaempferol 3-O-galactoside (Trifolin)	Flavonol	5050000	3050000	4050000	4930000	3780000	4355000	0.327845	1.07531	0.104751
pme3279	2'-Hydroxygenistein	Isoflavone	15500	15000	15250	18800	27500	23150	1.27428	1.51803	0.602203
pme3297	Kaempferol 3-O-rhamnoside (Kaempferin)	Flavonol	105000	92000	98500	279000	108000	193500	1.33921	1.96447	0.974138
pme3305	p-Coumaryl alcohol	Hydroxycinnamoyl derivatives	12900	5240	9070	9	20400	10204.5	2.61833	1.12508	0.170031
pme3309	2-Methylglutaric acid	Organic acids	291000	240000	265500	340000	373000	356500	1.14228	1.34275	0.42519
pme3313	D-Fructose 6-phosphate	Carbohydrates	1210000	1260000	1235000	1290000	1100000	1195000	0.227867	0.967611	-0.0475004
pme3333	1,4-dihydro-1-Methyl-4-oxo-3-pyridinecarboxamide	Pyridine derivatives	767000	1230000	998500	850000	723000	786500	0.738509	0.787682	-0.344316
pme3336	N6-Succinyl Adenosine	Nucleotide and its derivates	1670000	1540000	1605000	1540000	1970000	1755000	0.407963	1.09346	0.128898
pme3346	5-hydroxyhexanoic acid	Organic acids	842000	980000	911000	1410000	949000	1179500	0.862533	1.29473	0.372652
pme3349	8-Hydroxy-2-deoxyguanosine	Nucleotide and its derivates	17800	23800	20800	11300	16300	13800	1.26476	0.663462	-0.591915
pme3351	Allysine(6-Oxo DL-Norleucine)	Amino acid derivatives	31200	36800	34000	25900	25700	25800	1.10846	0.758824	-0.398164
pme3384	N-Acetylthreonine	Amino acid derivatives	331000	263000	297000	281000	255000	268000	0.480078	0.902357	-0.14823
pme3388	H-HomoArg-OH	Amino acid derivatives	1190000	1460000	1325000	1620000	1130000	1375000	0.1067	1.03774	0.0534393
pme3396	Fustin	Flavonol	37400	31100	34250	28700	45200	36950	0.203959	1.07883	0.10947
pme3416	Esculetin (6,7-dihydroxycoumarin)	Coumarins	213000	394000	303500	214000	199000	206500	1.00923	0.680395	-0.555555
pme3422	6-Methoxy-7,8-DihydroxyCoumarin	Coumarins	101000	71100	86050	115000	98900	106950	0.854855	1.24288	0.313689
pme3428	Esculin (6,7-Dihydroxycoumarin-6-glucoside)	Coumarins	8830000	7990000	8410000	6340000	8210000	7275000	0.676133	0.865042	-0.209159
pme3439	Butein	Flavanone	3480	3950	3715	9	4910	2459.5	2.76048	0.662046	-0.594997
pme3443	Sinapinaldehyde	Hydroxycinnamoyl derivatives	1600000	1500000	1550000	1330000	1590000	1460000	0.363742	0.941935	-0.0862998
pme3453	p-Coumaraldehyde	Hydroxycinnamoyl derivatives	2940	4080	3510	4870	5210	5040	1.24627	1.4359	0.521953
pme3461	Homoeriodictyol	Flavanone	62600	63600	63100	55600	47100	51350	0.946183	0.813788	-0.297276
pme3464	Isosakuranetin (4'-Methylnaringenin)	Flavanone	9	77100	38554.5	44900	12300	28600	2.74118	0.741807	-0.430884
pme3468	Kaempferol-3-O-robinoside-7-O-rhamnoside (Robinin)	Flavonol	5500	5870	5685	10200	5740	7970	0.926619	1.40193	0.487419
pme3473	Butin	Flavone	3170000	3700000	3435000	2770000	6580000	4675000	0.601089	1.36099	0.444656
pme3478	Pantetheine	Vitamins	17500	29300	23400	21200	34700	27950	0.546156	1.19444	0.25634
pme3514	Morin	Flavonol	16100	21700	18900	28400	24100	26250	1.15778	1.38889	0.473931
pme3564	Daphnetin	Coumarins	70300	71600	70950	66100	28600	47350	1.23679	0.667371	-0.583438
pme3569	Scoparone	Coumarins	43800	97500	70650	83400	94000	88700	0.835726	1.25548	0.328245
pme3576	Anthranilic acid	Benzoic acid derivatives	48000	18800	33400	56200	76000	66100	1.68503	1.97904	0.984802
pme3609	Cyanidin	Anthocyanins	73800	71100	72450	68300	77800	73050	0.0450488	1.00828	0.0118986
pme3705	D-glucoronic acid	Carbohydrates	2770000	805000	1787500	2060000	1760000	1910000	0.563045	1.06853	0.0956294
pme3719	D-Xylonic acid	Organic acids	3680000	4380000	4030000	4370000	3640000	4005000	0.0346205	0.993797	-0.0089776
pme3732	Cytidine	Nucleotide and its derivates	3930000	4530000	4230000	2520000	3620000	3070000	1.12515	0.725768	-0.462419
pme3827	3,4-Dihydroxy-DL-phenylalanine	Amino acid derivatives	1280000	2100000	1690000	2560000	1960000	2260000	0.971971	1.33728	0.4193
pme3835	Guanosine 3',5'-cyclic monophosphate	Nucleotide and its derivates	765000	3400000	2082500	1450000	1100000	1275000	0.516231	0.612245	-0.707819
pme3960	Deoxyadenosine	Nucleotide and its derivates	5940	4130	5035	9	6840	3424.5	2.80912	0.680139	-0.556098
pme3965	2-(dimethylamino)guanosine	Nucleotide and its derivates	27200	56100	41650	33200	52600	42900	0.191222	1.03001	0.0426612
pme3968	7-methylguanine	Nucleotide and its derivates	16700	28600	22650	32200	15200	23700	0.0334933	1.04636	0.065376
pme3970	β-Pseudouridine	Nucleotide and its derivates	221000	462000	341500	195000	318000	256500	0.672814	0.751098	-0.412927
pme3982	Hypoxanthine-9-β-D-arabinofuranoside	Nucleotide and its derivates	284000	513000	398500	547000	450000	498500	0.811181	1.25094	0.323014

## Sheet: N0vs N2
Table S1. Metabolite of Goji Fruits under Different Nitrogen Fertilizations
Index	Compounds	Class	N0-1	N0-2	N0-3	N2-1	N2-2	N2-3	VIP	Fold_Change	LogFC
pma0101	N-Caffeoyl agmatine	Phenolamides	247000	172000	209500	53400	61400	57400	2.50346	0.273986	-1.86783
pma0134	D(-)-Threose	Carbohydrates	131000	180000	155500	121000	112000	116500	1.03137	0.749196	-0.416585
pma0149	Sinapoyl malate	Organic acids	31900	22200	27050	34000	35400	34700	0.975342	1.28281	0.359307
pma0214	methylQuercetin O-hexoside	Flavonol	4340000	2990000	3665000	4710000	4170000	4440000	0.787991	1.21146	0.276746
pma0253	O-methylChrysoeriol 5-O-hexoside	Flavone	25100	40400	32750	60700	23400	42050	0.428978	1.28397	0.360611
pma0461	14,15-Dehydrocrepenynic acid	Lipids_Fatty acids	1460000	1200000	1330000	1190000	1270000	1230000	0.408515	0.924812	-0.112768
pma0584	N-Caffeoylspermidine	Phenolamides	7000000	5990000	6495000	6310000	7850000	7080000	0.409496	1.09007	0.12442
pma0692	N', N''-di-p-coumaroylspermidine	Phenolamides	7570	14600	11085	19400	6620	13010	0.177617	1.17366	0.231012
pma0791	Naringenin O-malonylhexoside	Flavanone	96300	111000	103650	129000	99000	114000	0.414712	1.09986	0.137314
pma0795	Tricetin O-malonylhexoside	Flavone	240000	113000	176500	135000	142000	138500	0.517929	0.784703	-0.349782
pma0948	Hydroxyphenethylamine	Others	595000	486000	540500	397000	407000	402000	1.14232	0.743756	-0.427099
pma1108	Apigenin C-glucoside	Flavone C-glycosides	228000	173000	200500	238000	181000	209500	0.186812	1.04489	0.063348
pma1116	Kaempferide	Flavonol	52200	37900	45050	86300	62200	74250	1.44743	1.64817	0.720864
pma1590	Peonidin O-hexoside	Anthocyanins	185000	251000	218000	269000	289000	279000	0.988708	1.27982	0.355937
pma1751	Nicotinic acid-hexoside	Nicotinic acid derivatives	5340000	2940000	4140000	4030000	4560000	4295000	0.266074	1.03744	0.0530274
pma1840	Coumaroyl choline	Cholines	64200	55700	59950	65000	59600	62300	0.253993	1.0392	0.0554724
pma2172	Cinnamoyl tyramine	Tryptamine derivatives	67100	62400	64750	41300	50400	45850	1.26771	0.708108	-0.497958
pma2405	Feruloylcholine	Cholines	16900	34300	25600	30000	12800	21400	0.51188	0.835938	-0.258533
pma2681	Xanthurenic acid	Organic acids	53000	53900	53450	76800	64200	70500	1.11248	1.31899	0.399433
pma2987	Histidinol	Others	49300000	49200000	49250000	65200000	50400000	57800000	0.69752	1.1736	0.230946
pma3101	Nicotinate ribonucleoside	Nicotinic acid derivatives	8860000	7120000	7990000	4960000	6690000	5825000	1.11604	0.729036	-0.455937
pma3443	Tricin 7-O-acetylglucoside	Flavone	48300	24100	36200	30800	39900	35350	0.0837189	0.976519	-0.0342795
pma3606	9-Hydroxy-(10E,12Z,15Z)-octadecatrienoic acid	Lipids_Fatty acids	1430000	2190000	1810000	1180000	1550000	1365000	0.899122	0.754144	-0.407089
pma3649	5-Aminolevulinate	Organic acids	68000000	88800000	78400000	61900000	60000000	60950000	0.978788	0.777423	-0.363227
pma3724	1-O-Feruloyl quinic acid	Quinate and its derivatives	1060000	601000	830500	928000	1170000	1049000	0.836017	1.26309	0.336963
pma6254	C-hexosyl-apigenin O-caffeoylhexoside	Flavone C-glycosides	90600	89500	90050	173000	120000	146500	1.43544	1.62687	0.702102
pma6270	sn-Glycero-3-phosphocholine	Cholines	204000	301000	252500	293000	95600	194300	0.912453	0.769505	-0.377997
pma6281	Methylglutaric acid	Organic acids	19600	147000	83300	109000	101000	105000	1.19453	1.2605	0.334001
pma6298	3-Hydroxypyridine	Others	31300	34800	33050	29100	25700	27400	0.895337	0.829047	-0.270474
pma6455	Ribulose-5-phosphate	Carbohydrates	88600	188000	138300	135000	90900	112950	0.433975	0.816703	-0.292117
pma6460	5-O-p-Coumaroylquinic acid	Quinate and its derivatives	21500	4840	13170	13100	12500	12800	0.488179	0.971906	-0.0411115
pma6499	Limocitrin O-hexoside	Flavone	393000	219000	306000	366000	477000	421500	1.04287	1.37745	0.462001
pma6515	C-hexosyl-chrysin O-feruloylhexoside	Flavone C-glycosides	355000	286000	320500	272000	351000	311500	0.140946	0.971919	-0.0410922
pma6518	C-pentosyl-chrysoeriol 7-O-feruloylhexoside	Flavone C-glycosides	13400	16300	14850	7340	28800	18070	0.0370156	1.21684	0.283134
pma6561	Caffeic acid O-glucoside	Hydroxycinnamoyl derivatives	12200000	7330000	9765000	8990000	10100000	9545000	0.0280321	0.977471	-0.0328748
pma6599	6-Hydroxymethylherniarin	Hydroxycinnamoyl derivatives	1310000	1090000	1200000	1100000	1200000	1150000	0.227602	0.958333	-0.0614005
pma6625	E-3,4,5'-Trihydroxy-3'-glucopyranosylstilbene	Others	51400	42600	47000	47600	36200	41900	0.522021	0.891489	-0.165711
pma6638	O-methylChrysoeriol 7-O-hexoside	Flavone	47800	59100	53450	73000	51500	62250	0.563159	1.16464	0.219884
pma6639	Isorhamnetin O-hexoside	Flavonol	5930000	3640000	4785000	5650000	5010000	5330000	0.491617	1.1139	0.155617
pmb0037	Hordenine	Alkaloids	147000	232000	189500	207000	148000	177500	0.188696	0.936675	-0.0943788
pmb0064	DIMBOA glucoside	Others	2460000	1640000	2050000	1670000	1940000	1805000	0.430519	0.880488	-0.183625
pmb0069	Benzamide	Others	4490000	5180000	4835000	4640000	4520000	4580000	0.341075	0.94726	-0.0781683
pmb0130	N-Acetyl tryptamine	Phenolamides	22300	15300	18800	21700	27500	24600	0.963833	1.30851	0.387926
pmb0142	Caffeic aldehyde	Hydroxycinnamoyl derivatives	167000	129000	148000	222000	101000	161500	0.058413	1.09122	0.125937
pmb0159	DGMG (18:2) isomer2	Lipids_Glycerolipids	41700	64300	53000	40900	31600	36250	1.14288	0.683962	-0.548011
pmb0160	MAG (18:3) isomer5	Lipids_Glycerolipids	1130000	1660000	1395000	1110000	863000	986500	1.09934	0.707168	-0.499874
pmb0161	DGMG (18:2) isomer1	Lipids_Glycerolipids	595000	731000	663000	606000	497000	551500	0.786491	0.831825	-0.265648
pmb0163	DGMG (18:2) isomer3	Lipids_Glycerolipids	600000	711000	655500	595000	488000	541500	0.833445	0.826087	-0.275634
pmb0164	MAG (18:2) isomer1	Lipids_Glycerolipids	260000	147000	203500	177000	152000	164500	0.583587	0.808354	-0.306941
pmb0165	LysoPC 16:1	Lipids_Glycerophospholipids	138000	235000	186500	218000	132000	175000	0.185297	0.938338	-0.0918207
pmb0197	N2-methylguanosine	Nucleotide and its derivates	744000	618000	681000	629000	589000	609000	0.575532	0.894273	-0.161213
pmb0202	Xanthine	Nucleotide and its derivates	545000	820000	682500	846000	959000	902500	1.0237	1.32234	0.403098
pmb0242	Sinapoylcholine	Cholines	136000	125000	130500	118000	69700	93850	1.12254	0.719157	-0.475621
pmb0247	p-Aminobenzoate	Benzoic acid derivatives	736000	680000	708000	614000	906000	760000	0.221222	1.07345	0.10225
pmb0277	Tricin	Flavone	45100	22900	34000	45600	33200	39400	0.570255	1.15882	0.212661
pmb0287	MAG (18:4) isomer2	Lipids_Glycerolipids	22300	26000	24150	16100	27900	22000	0.438768	0.910973	-0.13452
pmb0292	Cholesterol	Others	663000	417000	540000	458000	612000	535000	0.0247129	0.990741	-0.0134205
pmb0296	MAG (18:1) isomer2	Lipids_Glycerolipids	1580000	871000	1225500	1050000	1030000	1040000	0.407135	0.848633	-0.236787
pmb0302	2-Aminoethylphosphonate	Others	17600	30600	24100	24700	24600	24650	0.214516	1.02282	0.0325545
pmb0322	3’,4’,5’-Tricetin O-rutinoside	Flavone	21500	16300	18900	10100	8680	9390	1.81659	0.496825	-1.00919
pmb0323	N-Caffeoyl putrescine	Phenolamides	382000	443000	412500	371000	380000	375500	0.545906	0.910303	-0.135581
pmb0374	Aminopurine	Others	13300000	11600000	12450000	15800000	15100000	15450000	0.994049	1.24096	0.311461
pmb0382	O-Feruloyl 4-hydroxylcoumarin	Coumarins	24800000	24200000	24500000	26400000	15000000	20700000	0.692564	0.844898	-0.243151
pmb0423	Hydroxy-methoxycinnamate	Hydroxycinnamoyl derivatives	6210000	5740000	5975000	6330000	7400000	6865000	0.711786	1.14895	0.200321
pmb0426	5-Methoxy-N,N-dimethyltryptamine	Tryptamine derivatives	87000	51700	69350	82600	132000	107300	1.21508	1.54722	0.629682
pmb0449	2-Aminoadipic acid (L-Homoglutamic acid)	Amino acids	600000	397000	498500	491000	554000	522500	0.266061	1.04814	0.0678375
pmb0464	Aspartic acid di-O-glucoside	Amino acid derivatives	11100000	24700000	17900000	24800000	16600000	20700000	0.557688	1.15642	0.209671
pmb0468	N-formylmethionine	Amino acid derivatives	849000	722000	785500	769000	1240000	1004500	0.762968	1.2788	0.354794
pmb0475	Gallic acid O-feruloyl-O-hexosyl-O-hexoside	Hydroxycinnamoyl derivatives	217000	421000	319000	259000	492000	375500	0.453654	1.17712	0.235256
pmb0478	Coumarin O-rutinoside	Hydroxycinnamoyl derivatives	61400	66400	63900	56300	36600	46450	1.12451	0.726917	-0.460137
pmb0484	Choline	Cholines	1590000	1760000	1675000	1730000	1840000	1785000	0.442882	1.06567	0.091763
pmb0489	N-hexosyl-p-coumaroyl putrescine	Phenolamides	1420000	1030000	1225000	1120000	723000	921500	0.950066	0.752245	-0.410726
pmb0490	N-p-Coumaroyl putrescine	Phenolamides	784000	578000	681000	632000	720000	676000	0.00960437	0.992658	-0.0106316
pmb0492	N',N",N"'-p-coumaroyl-cinnamoyl-caffeoyl spermidine	Phenolamides	64100	70200	67150	47100	34200	40650	1.52869	0.605361	-0.724132
pmb0493	N'-p-Coumaroyl agmatine	Phenolamides	108000	66000	87000	21300	46300	33800	2.03355	0.388506	-1.36399
pmb0494	N-Sinapoyl putrescine	Phenolamides	615000	679000	647000	764000	844000	804000	0.994335	1.24266	0.31343
pmb0496	N-Feruloyl agmatine	Phenolamides	12600000	7900000	10250000	2020000	4110000	3065000	2.36528	0.299024	-1.74166
pmb0501	Agmatine	Phenolamides	205000	222000	213500	174000	234000	204000	0.263079	0.955504	-0.0656669
pmb0503	N-(4'-O-glycosyl)-p-coumaroyl agmatine	Phenolamides	184000	98200	141100	42100	31600	36850	2.47247	0.261162	-1.93698
pmb0504	N-(4'-O-glycosyl)-feruloyl agmatine	Phenolamides	1190000	696000	943000	184000	158000	171000	2.85617	0.181336	-2.46326
pmb0505	N'-p-Coumaroyl putrescine	Phenolamides	926000	682000	804000	689000	1060000	874500	0.263548	1.08769	0.121263
pmb0514	Adenosine 3'-monophosphate	Nucleotide and its derivates	1600000	1130000	1365000	1510000	2120000	1815000	0.955959	1.32967	0.411069
pmb0530	Nicotinic acid adenine dinucleotide	Nucleotide and its derivates	3270000	8930000	6100000	9930000	6550000	8240000	0.962012	1.35082	0.433835
pmb0532	Inosine 5'-monophosphate	Nucleotide and its derivates	397000	367000	382000	638000	501000	569500	1.33698	1.49084	0.576123
pmb0541	Cyanidin 3-O-glucosyl-malonylglucoside	Anthocyanins	125000	111000	118000	139000	128000	133500	0.693214	1.13136	0.178053
pmb0545	Rosinidin O-hexoside	Anthocyanins	8520000	17300000	12910000	24700000	7590000	16145000	0.271667	1.25058	0.322598
pmb0550	Cyanidin 3-O-glucoside (Kuromanin)	Anthocyanins	154000	86500	120250	199000	112000	155500	0.724904	1.29314	0.370878
pmb0565	Syringetin 3-O-hexoside	Flavonol	381000	197000	289000	443000	543000	493000	1.49443	1.70588	0.770518
pmb0566	Luteolin O-hexosyl-O-pentoside	Flavone	46700	41700	44200	30600	94400	62500	0.485686	1.41403	0.49981
pmb0569	Syringetin 5-O-hexoside	Flavone	298000	92000	195000	179000	151000	165000	0.0173519	0.846154	-0.241008
pmb0587	Chrysoeriol O-glucuronic acid-O-hexoside	Flavone	467000	940000	703500	1240000	447000	843500	0.277674	1.199	0.261838
pmb0588	Luteolin 3',7-di-O-glucoside	Flavone	213000	240000	226500	301000	219000	260000	0.545504	1.1479	0.199001
pmb0590	Acacetin O-glucuronic acid	Flavone	11500	19700	15600	20600	20000	20300	0.96103	1.30128	0.379934
pmb0595	Isorhamnetin 5-O-hexoside	Flavonol	5640000	3660000	4650000	5080000	4740000	4910000	0.304927	1.05591	0.0784923
pmb0602	Syringetin 7-O-hexoside	Flavone	262000	88600	175300	161000	147000	154000	0.0246873	0.878494	-0.186896
pmb0603	Chrysoeriol O-hexosyl-O-hexoside	Flavone	357000	214000	285500	385000	351000	368000	0.935117	1.28897	0.366215
pmb0608	Chrysoeriol O-malonylhexoside	Flavone	58900	36100	47500	57400	30200	43800	0.299953	0.922105	-0.116997
pmb0615	Hesperetin C-hexosyl-O-hexosyl-O-hexoside	Flavone C-glycosides	777000	777000	777000	1500000	494000	997000	0.257486	1.28314	0.359679
pmb0618	8-C-hexosyl-hesperetin O-hexoside	Flavone C-glycosides	9740000	7920000	8830000	9830000	10300000	10065000	0.676079	1.13986	0.188862
pmb0619	Eriodictiol 6-C-hexoside 8-C-hexoside-O-hexoside	Flavone C-glycosides	7240000	7450000	7345000	8640000	9900000	9270000	1.03013	1.26208	0.335807
pmb0624	6-C-hexosyl-luteolin O-hexoside	Flavone C-glycosides	83900	76600	80250	98300	78300	88300	0.456437	1.10031	0.137912
pmb0626	6-C-hexosyl-apigenin O-hexosyl-O-hexoside	Flavone C-glycosides	104000	103000	103500	158000	142000	150000	1.34613	1.44928	0.535332
pmb0636	6-C-hexosyl luteolin O-pentoside	Flavone C-glycosides	33000	14500	23750	33800	35000	34400	1.17907	1.44842	0.534481
pmb0639	8-C-hexosyl-apigenin O-hexosyl-O-hexoside	Flavone C-glycosides	979000	1080000	1029500	1280000	1090000	1185000	0.707408	1.15104	0.202943
pmb0645	6-C-hexosyl-hesperetin O-hexoside	Flavone C-glycosides	2010000	1500000	1755000	2440000	1480000	1960000	0.311618	1.11681	0.159383
pmb0653	di-C,C-hexosyl-apigenin	Flavone C-glycosides	36600	48700	42650	28400	45600	37000	0.549735	0.867526	-0.20502
pmb0661	Chrysoeriol C-hexosyl-O-rhamnoside	Flavone C-glycosides	205000	229000	217000	310000	306000	308000	1.3105	1.41935	0.505235
pmb0662	C-hexosyl-luteolin O-feruloylhexoside	Flavone C-glycosides	281000	250000	265500	159000	175000	167000	1.50261	0.629002	-0.668864
pmb0663	8-C-hexosyl-luteolin O-hexoside	Flavone C-glycosides	90800	74700	82750	125000	125000	125000	1.40794	1.51057	0.595097
pmb0665	Luteolin 8-C-hexosyl-O-hexoside	Flavone C-glycosides	21700000	18600000	20150000	26600000	23200000	24900000	0.935882	1.23573	0.305366
pmb0677	C-hexosyl-chrysoeriol O-sinapoylhexoside	Flavone C-glycosides	26300	38100	32200	25400	32500	28950	0.37771	0.899068	-0.153497
pmb0678	8-C-hexosyl-apigenin O-feruloylhexoside	Flavone C-glycosides	19200	17000	18100	9120	10700	9910	1.71485	0.547514	-0.869033
pmb0680	C-hexosyl-apigenin O-p-coumaroylhexoside	Flavone C-glycosides	30400	32200	31300	25800	1360	13580	2.28059	0.433866	-1.20468
pmb0691	Luteolin C-hexosyl-O-rhamnoside O-hexoside	Flavone C-glycosides	127000	149000	138000	149000	156000	152500	0.5821	1.10507	0.144141
pmb0711	Quercetin 7-O-rutinoside	Flavonol	8120000	7170000	7645000	10200000	9250000	9725000	1.04686	1.27207	0.347182
pmb0712	Tricin 5-O-hexosyl-O-hexoside	Flavone	139000	151000	145000	176000	87400	131700	0.481072	0.908276	-0.138798
pmb0713	Tricin 7-O-hexosyl-O-hexoside	Flavone	98300	79400	88850	118000	50700	84350	0.374624	0.949353	-0.0749837
pmb0720	Tricin O-malonylhexoside	Flavone	63700	29500	46600	18000	29500	23750	1.48654	0.509657	-0.972402
pmb0749	O-Feruloyl quinic acid	Quinate and its derivatives	143000	122000	132500	128000	177000	152500	0.545839	1.15094	0.202817
pmb0750	Neochlorogenic acid (5-O-Caffeoylquinic acid)	Quinate and its derivatives	10200000	7920000	9060000	9660000	7350000	8505000	0.277278	0.938742	-0.0911998
pmb0751	5-O-p-Coumaroyl shikimic acid	Quinate and its derivatives	89200	124000	106600	118000	103000	110500	0.20821	1.03659	0.0518389
pmb0752	3-O-Feruloyl quinic acid	Quinate and its derivatives	147000	149000	148000	206000	207000	206500	1.29079	1.39527	0.480545
pmb0764	4-Methyl-5-thiazoleethanol	Others	64100	57800	60950	39500	45800	42650	1.29984	0.699754	-0.51508
pmb0766	Azoxystrobin acid	Others	2260000	2380000	2320000	1590000	2180000	1885000	0.875277	0.8125	-0.29956
pmb0767	D-erythro-Dihydrosphingosine	Others	26700	19000	22850	10200	18800	14500	1.30631	0.634573	-0.656141
pmb0771	N-Feruloyl tyramine	Phenolamides	2190000	3320000	2755000	3020000	1300000	2160000	0.805282	0.784029	-0.351021
pmb0774	N-hydroxy tryptamine	Tryptamine derivatives	24000000	19700000	21850000	22200000	35100000	28650000	0.849989	1.31121	0.390902
pmb0782	Piperidine	Alkaloids	9870000	11000000	10435000	11000000	6370000	8685000	0.729653	0.832295	-0.264833
pmb0785	Isoquinoline	Alkaloids	229000	171000	200000	167000	175000	171000	0.647799	0.855	-0.226004
pmb0786	Glucosamine	Carbohydrates	499000	732000	615500	545000	640000	592500	0.0950485	0.962632	-0.0549437
pmb0789	Pyridoxine O-glucoside	Vitamins	29100000	25500000	27300000	23100000	31100000	27100000	0.0754024	0.992674	-0.0106081
pmb0800	Niacinamide	Vitamins	6140000	5520000	5830000	4440000	4410000	4425000	1.15052	0.759005	-0.397818
pmb0801	4-Pyridoxic acid O-hexoside	Vitamins	3600000	3350000	3475000	3420000	3250000	3335000	0.334315	0.959712	-0.0593262
pmb0802	D-Pantothenic acid	Vitamins	13000000	14700000	13850000	11400000	15100000	13250000	0.247416	0.956679	-0.0638936
pmb0818	Methoxyindoleacetic acid	Indole derivatives	16200000	13200000	14700000	14700000	10000000	12350000	0.697734	0.840136	-0.251305
pmb0819	3-Indoleacetonitrile	Indole derivatives	1320000	956000	1138000	1040000	831000	935500	0.7302	0.822056	-0.282691
pmb0824	Syringic acid O-feruloyl-O-hexoside	Benzoic acid derivatives	61300	86800	74050	120000	134000	127000	1.58353	1.71506	0.778257
pmb0835	Gallocatechin-gallocatechin	Catechin derivatives	53500	47000	50250	50000	19400	34700	1.17178	0.690547	-0.534188
pmb0848	LysoPC 16:1 (2n isomer)	Lipids_Glycerophospholipids	444000	1600000	1022000	1960000	558000	1259000	0.425335	1.2319	0.300883
pmb0852	LysoPC 18:2	Lipids_Glycerophospholipids	15300000	17100000	16200000	16200000	13700000	14950000	0.453964	0.92284	-0.115848
pmb0854	LysoPC 18:3	Lipids_Glycerophospholipids	20500000	15400000	17950000	17800000	10400000	14100000	0.838904	0.785515	-0.348289
pmb0855	LysoPC 16:0	Lipids_Glycerophospholipids	3310000	2720000	3015000	3210000	1880000	2545000	0.667093	0.844113	-0.244492
pmb0856	LysoPE 18:1 (2n isomer)	Lipids_Glycerophospholipids	1960000	4240000	3100000	2550000	1940000	2245000	0.728488	0.724194	-0.465553
pmb0859	LysoPC 18:1 (2n isomer)	Lipids_Glycerophospholipids	6450000	19800000	13125000	15800000	11800000	13800000	0.461434	1.05143	0.0723508
pmb0862	LysoPC 12:1	Lipids_Glycerophospholipids	20600	53200	36900	29100	33600	31350	0.154636	0.849593	-0.235155
pmb0863	LysoPC 16:2 (2n isomer)	Lipids_Glycerophospholipids	5820000	19500000	12660000	22700000	6520000	14610000	0.267176	1.15403	0.206679
pmb0864	LysoPE 14:0	Lipids_Glycerophospholipids	141000	103000	122000	117000	77500	97250	0.798408	0.797131	-0.327111
pmb0865	LysoPC 18:3 (2n isomer)	Lipids_Glycerophospholipids	733000	1910000	1321500	2070000	797000	1433500	0.187431	1.08475	0.117365
pmb0866	LysoPC 14:0	Lipids_Glycerophospholipids	626000	681000	653500	768000	502000	635000	0.201746	0.971691	-0.0414306
pmb0873	LysoPC 18:2 (2n isomer)	Lipids_Glycerophospholipids	988000	2240000	1614000	2090000	1320000	1705000	0.300516	1.05638	0.0791312
pmb0874	LysoPE 18:2 (2n isomer)	Lipids_Glycerophospholipids	5450000	5810000	5630000	4820000	3930000	4375000	1.05249	0.777087	-0.363852
pmb0876	LysoPE 16:0	Lipids_Glycerophospholipids	46800000	28300000	37550000	27700000	19900000	23800000	1.25434	0.633822	-0.657851
pmb0880	LysoPE 18:0 (2n isomer)	Lipids_Glycerophospholipids	2790	1160	1975	1390	1050	1220	1.01936	0.617722	-0.694972
pmb0882	LysoPC 18:1	Lipids_Glycerophospholipids	1170000	3430000	2300000	2710000	2150000	2430000	0.466264	1.05652	0.0793225
pmb0883	LysoPE 18:0	Lipids_Glycerophospholipids	421000	184000	302500	91200	107000	99100	2.1196	0.327603	-1.60998
pmb0889	Punicic acid	Lipids_Fatty acids	18600000	21100000	19850000	12800000	16900000	14850000	1.09862	0.748111	-0.418676
pmb0890	MAG (18:2)	Lipids_Glycerolipids	45700000	33000000	39350000	38800000	47200000	43000000	0.406377	1.09276	0.127973
pmb0896	N'-Feruloyl putrescine	Phenolamides	6690000	13900000	10295000	15900000	7900000	11900000	0.393304	1.1559	0.209018
pmb0962	Lysine butyrate	Amino acid derivatives	1620000	1600000	1610000	1340000	1590000	1465000	0.555236	0.909938	-0.13616
pmb0964	iP7G	Nucleotide and its derivates	5380000	8380000	6880000	9100000	8470000	8785000	0.930496	1.27689	0.352634
pmb0981	Adenosine 5'-monophosphate	Nucleotide and its derivates	5050000	4880000	4965000	8050000	6830000	7440000	1.38755	1.49849	0.583509
pmb0998	Guanosine 5'-monophosphate	Nucleotide and its derivates	247000	332000	289500	399000	317000	358000	0.828482	1.23661	0.306396
pmb1096	Indole	Indole derivatives	25100000	20000000	22550000	23100000	16500000	19800000	0.54593	0.878049	-0.187627
pmb1240	Phellodensin F	Others	116000	89700	102850	92300	106000	99150	0.150742	0.964025	-0.0528571
pmb1283	L-Glutaminyl-L-valyl-L-valyl-L-cysteine	Amino acid derivatives	33400	31200	32300	36000	37800	36900	0.781157	1.14241	0.192087
pmb1318	8-Methyl-2-oxo-4-phenyl-2H-chromen-7-yl 4-(hexyloxy)benzoate	Benzoic acid derivatives	2650000	1620000	2135000	2300000	2680000	2490000	0.63435	1.16628	0.22191
pmb1452	N-Lauryldiethanolamine	Others	1430000	1290000	1360000	993000	1090000	1041500	1.1188	0.765809	-0.384944
pmb1562	MAG (18:4) isomer3	Lipids_Glycerolipids	44300	20700	32500	19800	24400	22100	0.893629	0.68	-0.556393
pmb1574	Octadecadien-6-ynoic acid	Lipids_Fatty acids	1510000	1210000	1360000	1260000	1340000	1300000	0.215903	0.955882	-0.065095
pmb1605	MAG (18:3) isomer3	Lipids_Glycerolipids	10600000	5070000	7835000	6340000	6900000	6620000	0.314721	0.844927	-0.243102
pmb1626	MGMG (18:2) isomer1	Lipids_Glycerolipids	15800000	8770000	12285000	11900000	11200000	11550000	0.0672144	0.940171	-0.089005
pmb1650	Octadeca-11E,13E,15Z-trienoic acid	Lipids_Fatty acids	18300000	19400000	18850000	15100000	19300000	17200000	0.488951	0.912467	-0.132156
pmb1652	Phthalic anhydride	Others	2640000	2380000	2510000	2000000	2680000	2340000	0.367848	0.932271	-0.101179
pmb1656	MAG (18:3) isomer4	Lipids_Glycerolipids	536000	338000	437000	420000	501000	460500	0.280196	1.05378	0.0755679
pmb1912	10-Formyl-THF	Others	1740000	3230000	2485000	3800000	4170000	3985000	1.40454	1.60362	0.681334
pmb2211	Cocamidopropyl betaine	Others	1390000	1740000	1565000	1290000	1430000	1360000	0.644375	0.86901	-0.202556
pmb2221	4-Hydroxysphinganine	Lipids_Fatty acids	13600000	8340000	10970000	5950000	5150000	5550000	1.69353	0.505925	-0.983004
pmb2222	Phytocassane C	Terpenoids	935000	543000	739000	419000	375000	397000	1.56183	0.537212	-0.896435
pmb2228	LysoPC 19:0	Lipids_Glycerophospholipids	97700	242000	169850	205000	182000	193500	0.616078	1.13924	0.188072
pmb2251	DGMG (18:1)	Lipids_Glycerolipids	329000	531000	430000	311000	258000	284500	1.19277	0.661628	-0.595908
pmb2260	LysoPC 15:1	Lipids_Glycerophospholipids	105000	70100	87550	94400	67300	80850	0.267103	0.923472	-0.114859
pmb2319	LysoPC 15:0	Lipids_Glycerophospholipids	734000	433000	583500	563000	468000	515500	0.32898	0.883462	-0.17876
pmb2325	MAG (18:3) isomer2	Lipids_Glycerolipids	14300000	8130000	11215000	9260000	9690000	9475000	0.446504	0.844851	-0.243232
pmb2363	MAG (18:1) isomer1	Lipids_Glycerolipids	880000	680000	780000	503000	514000	508500	1.38734	0.651923	-0.617226
pmb2369	PC 19:2/16:0	Lipids_Glycerophospholipids	9680	7920	8800	8810	3520	6165	1.12931	0.700568	-0.513403
pmb2383	MGMG (18:2) isomer2	Lipids_Glycerolipids	6480000	3270000	4875000	3780000	3690000	3735000	0.644183	0.766154	-0.384294
pmb2388	LysoPC 18:0 (2n isomer)	Lipids_Glycerophospholipids	985000	2920000	1952500	2320000	1780000	2050000	0.449153	1.04994	0.0703014
pmb2406	LysoPC 17:0	Lipids_Glycerophospholipids	2390000	1180000	1785000	1400000	1190000	1295000	0.775891	0.72549	-0.462972
pmb2444	MAG (18:3) isomer1	Lipids_Glycerolipids	6030000	4170000	5100000	5800000	7620000	6710000	0.962118	1.31569	0.395816
pmb2497	4-Hydroxy-3-methoxymandelate	Organic acids	103000	102000	102500	87200	105000	96100	0.399303	0.937561	-0.0930156
pmb2507	2-Deoxyribose 1-phosphate	Carbohydrates	38900	30400	34650	48500	43200	45850	1.08951	1.32323	0.404066
pmb2554	5-O-Feruloyl quinic acid glucoside	Quinate and its derivatives	101000	74300	87650	109000	95700	102350	0.686881	1.16771	0.223685
pmb2561	N-Acetylmethionine	Amino acid derivatives	59400	67500	63450	80600	57600	69100	0.318798	1.08905	0.123066
pmb2586	Gallocatechin-catechin	Catechin derivatives	575000	456000	515500	647000	476000	561500	0.337909	1.08923	0.123314
pmb2591	Acetyl tryptophan	Amino acid derivatives	4360000	3880000	4120000	3540000	4510000	4025000	0.147654	0.976942	-0.0336556
pmb2620	3,4-Dimethoxycinnamic acid	Hydroxycinnamoyl derivatives	1410000	844000	1127000	833000	1230000	1031500	0.246391	0.915262	-0.127744
pmb2636	8,15-DiHETE	Lipids_Fatty acids	21000	14300	17650	11300	12700	12000	1.2101	0.679887	-0.556634
pmb2640	Lauric acid (C12:0)	Lipids_Fatty acids	18400	16000	17200	16200	18800	17500	0.0995326	1.01744	0.0249464
pmb2643	Myristoleic acid (C14:1)	Lipids_Fatty acids	105000	66200	85600	73900	121000	97450	0.400897	1.13843	0.187051
pmb2653	D(+)-Melezitose O-rhamnoside	Carbohydrates	85300	436000	260650	345000	323000	334000	1.08561	1.28141	0.357734
pmb2654	Anthranilate O-hexosyl-O-hexoside	Benzoic acid derivatives	2750000	2590000	2670000	2340000	4070000	3205000	0.501657	1.20037	0.263485
pmb2657	Argininosuccinate	Organic acids	316000	389000	352500	317000	271000	294000	0.790719	0.834043	-0.261807
pmb2673	3-(6-Hydroxy-3,4-dioxo-1,5-cyclohexadien-1-yl)-L-alanine	Amino acid derivatives	44000	70400	57200	51700	40900	46300	0.660859	0.809441	-0.305003
pmb2684	Cyclic AMP	Nucleotide and its derivates	4890000	6520000	5705000	3040000	1840000	2440000	1.98514	0.427695	-1.22535
pmb2723	4-hydroxycoumarin di-glucoside	Coumarins	9	76600	38304.5	92600	9	46304.5	0.0701603	1.20885	0.273639
pmb2778	9,10-EODE	Lipids_Fatty acids	15500000	18900000	17200000	11300000	14100000	12700000	1.11988	0.738372	-0.43758
pmb2786	9-HOTrE	Lipids_Fatty acids	241000	173000	207000	183000	199000	191000	0.302012	0.922705	-0.116058
pmb2787	9-KODE	Lipids_Fatty acids	30400	109000	69700	28700	34800	31750	1.28339	0.455524	-1.1344
pmb2789	13-HpOTrE(r)	Lipids_Fatty acids	181000	72700	126850	650000	143000	396500	1.73588	3.12574	1.6442
pmb2791	9-HpOTrE	Lipids_Fatty acids	115000	43000	79000	383000	83500	233250	1.65798	2.95253	1.56195
pmb2792	13-HOTrE(r)	Lipids_Fatty acids	316000	390000	353000	312000	251000	281500	0.908301	0.79745	-0.326533
pmb2795	4-Methoxycinnamic acid	Hydroxycinnamoyl derivatives	1270000	1250000	1260000	1150000	940000	1045000	0.878213	0.829365	-0.269921
pmb2799	12,13-EODE	Lipids_Fatty acids	403000	3320000	1861500	399000	468000	433500	1.64607	0.232877	-2.10236
pmb2804	13-HPODE	Lipids_Fatty acids	993000	1180000	1086500	595000	1140000	867500	0.825486	0.798435	-0.324753
pmb2819	O-Caffeoyl maltotriose	Hydroxycinnamoyl derivatives	35000	35900	35450	36200	28000	32100	0.52213	0.905501	-0.143212
pmb2826	Citramalate	Organic acids	2610000	3210000	2910000	3400000	3260000	3330000	0.692017	1.14433	0.194503
pmb2831	Protocatechuic acid O-glucoside	Catechin derivatives	129000	277000	203000	89900	70400	80150	1.90315	0.394828	-1.34071
pmb2833	3-O-Feruloyl quinic acid glucoside	Quinate and its derivatives	87700	62400	75050	106000	90100	98050	1.0031	1.30646	0.385666
pmb2835	Syringaldehyde	Hydroxycinnamoyl derivatives	72900	32100	52500	24000	30300	27150	1.42658	0.517143	-0.951365
pmb2849	Camptothecin	Alkaloids	31300	9540	20420	13000	19000	16000	0.225312	0.783546	-0.351911
pmb2855	L-Glutamine O-hexside	Amino acid derivatives	271000	1870000	1070500	1290000	1030000	1160000	0.893145	1.08361	0.11584
pmb2857	L-Glutamic acid O-glucoside	Amino acid derivatives	597000	545000	571000	493000	407000	450000	1.01363	0.788091	-0.343566
pmb2867	Kynurenic acid O-hexside	Organic acids	333000	217000	275000	246000	242000	244000	0.384243	0.887273	-0.17255
pmb2871	2,5-dihydroxy benzoic acid O-hexside	Benzoic acid derivatives	6300000	9010000	7655000	7400000	4970000	6185000	0.734917	0.807969	-0.307629
pmb2873	3-(2-Naphthyl)-D-alanine	Amino acid derivatives	122000	88400	105200	110000	133000	121500	0.617352	1.15494	0.207822
pmb2922	Uridine 5'-diphospho-D-glucose	Nucleotide and its derivates	1040000	1500000	1270000	1100000	739000	919500	1.0286	0.724016	-0.465907
pmb2928	Gallic acid O-Hexoside	Benzoic acid derivatives	253000	315000	284000	137000	98200	117600	2.05988	0.414085	-1.272
pmb2933	Caftaric acid	Hydroxycinnamoyl derivatives	403000	346000	374500	290000	288000	289000	1.08712	0.771696	-0.373896
pmb2936	Disinapoyl hexoside	Hydroxycinnamoyl derivatives	15900	55800	35850	12200	24300	18250	1.14259	0.509066	-0.974077
pmb2938	4-O-Caffeoyl quinic acid (criptochlorogenic acid)	Quinate and its derivatives	23700	13800	18750	15700	19100	17400	0.151786	0.928	-0.107803
pmb2940	1-O-beta-D-Glucopyranosyl sinapate	Hydroxycinnamoyl derivatives	7730000	11400000	9565000	9510000	13400000	11455000	0.644178	1.1976	0.260141
pmb2954	Luteolin O-hexosyl-O-hexosyl-O-hexoside	Flavone	9080000	7480000	8280000	8320000	9040000	8680000	0.287433	1.04831	0.0680643
pmb2957	Cyanidin O-syringic acid	Anthocyanins	18300	11100	14700	15200	23000	19100	0.831542	1.29932	0.377756
pmb2961	Peonidin O-malonylhexoside	Anthocyanins	650000	762000	706000	627000	951000	789000	0.362002	1.11756	0.160357
pmb2970	Hesperetin O-hexosyl-O-hexoside	Flavanone	26700	25000	25850	31000	17900	24450	0.32597	0.945841	-0.0803298
pmb2975	Hesperetin O-Glucuronic acid	Flavanone	44400	11100	27750	14900	16300	15600	0.774616	0.562162	-0.830942
pmb2979	Hesperetin O-malonylhexoside	Flavanone	182000	128000	155000	152000	65000	108500	1.08707	0.7	-0.514573
pmb2987	Acacetin O-acetyl hexoside	Flavone	4570000	3430000	4000000	6250000	2000000	4125000	0.276467	1.03125	0.0443941
pmb2991	Apigenin O-hexosyl-O-rutinoside	Flavone	16200	5860	11030	13400	9560	11480	0.381414	1.0408	0.0576899
pmb2999	Chrysoeriol 5-O-hexoside	Flavone	175000	138000	156500	263000	161000	212000	0.909439	1.35463	0.437902
pmb3002	Chrysoeriol 7-O-rutinoside	Flavone	9920000	8250000	9085000	11300000	8980000	10140000	0.496755	1.11613	0.158499
pmb3006	Apigenin 7-O-glucoside (Cosmosiin)	Flavone	258000	137000	197500	177000	131000	154000	0.642551	0.779747	-0.358922
pmb3012	Chrysoeriol 7-O-hexoside	Flavone	112000	73500	92750	121000	80300	100650	0.284809	1.08518	0.117928
pmb3023	Eriodictyol C-hexoside	Flavone C-glycosides	169000	125000	147000	161000	162000	161500	0.483357	1.09864	0.135718
pmb3041	Tricin O-saccharic acid	Flavone	919000	556000	737500	713000	869000	791000	0.343559	1.07254	0.101035
pmb3042	Tricin 5-O-hexoside	Flavone	65000	126000	95500	111000	28100	69550	0.993419	0.728272	-0.45745
pmb3046	Tricin 7-O-hexoside	Flavone	290000	184000	237000	130000	53800	91900	2.04524	0.387764	-1.36675
pmb3049	Tricin 4'-O-(syringyl alcohol) ether 7-O-hexoside	Flavonolignan	8490	9	4249.5	9	2020	1014.5	0.644174	0.238734	-2.06652
pmb3052	Tricin 4'-O-β-guaiacylglycerol	Flavonolignan	6110	5070	5590	5360	5000	5180	0.4072	0.926655	-0.109896
pmb3053	Tricin O-eudesmic acid	Flavone	4700	4120	4410	3720	5250	4485	0.0186943	1.01701	0.0243293
pmb3061	5-O-p-coumaroyl quinic acid O-hexoside	Quinate and its derivatives	31900	39300	35600	44200	27900	36050	0.0308347	1.01264	0.018122
pmb3062	Eudesmoyl quinic acid	Quinate and its derivatives	47100	41500	44300	47900	57100	52500	0.788174	1.1851	0.245011
pmb3064	3-O-p-coumaroyl quinic acid O-hexoside	Quinate and its derivatives	3560	20300	11930	26200	14500	20350	1.49461	1.70578	0.770435
pmb3066	5-O-p-coumaroyl shikimic acid O-hexoside	Quinate and its derivatives	448000	315000	381500	322000	332000	327000	0.580795	0.857143	-0.222392
pmb3072	3-O-p-coumaroyl shikimic acid O-hexoside	Quinate and its derivatives	35400	76400	55900	87300	46400	66850	0.527945	1.19589	0.258079
pmb3074	3-O-p-Coumaroyl quinic acid	Quinate and its derivatives	2540000	742000	1641000	1480000	1130000	1305000	0.141453	0.795247	-0.330525
pmb3075	3-O-p-Coumaroyl shikimic acid	Quinate and its derivatives	12300	18500	15400	18200	10600	14400	0.264871	0.935065	-0.0968615
pmb3079	N-Acetylglucosamine 1-phosphate	Others	18900	27500	23200	26200	22600	24400	0.269649	1.05172	0.0727563
pmb3081	Glucarate O-Phosphoric acid	Carbohydrates	2520000	4110000	3315000	3120000	2030000	2575000	0.761381	0.776772	-0.364436
pmb3088	Trehalose 6-phosphate	Carbohydrates	204000	239000	221500	239000	214000	226500	0.143771	1.02257	0.0322044
pmb3094	Esculetin O-quinacyl esculetin O-quinic acid	Coumarins	6700	9530	8115	10000	4110	7055	0.584261	0.869378	-0.201945
pmb3099	Diethyl phosphate	Organic acids	876000	1050000	963000	613000	959000	786000	0.783654	0.816199	-0.293006
pmb3101	2-Isopropylmalate	Organic acids	7730000	9320000	8525000	11300000	7100000	9200000	0.201111	1.07918	0.109934
pmb3107	Syringic acid O-glucoside	Benzoic acid derivatives	152000	163000	157500	169000	175000	172000	0.61308	1.09206	0.127057
pmb3110	Vanillic acid	Hydroxycinnamoyl derivatives	139000	122000	130500	113000	85200	99100	1.05756	0.759387	-0.397093
pmb3116	LysoPE 18:3	Lipids_Glycerophospholipids	1170	2270	1720	2530	974	1752	0.0923792	1.0186	0.0265942
pmb3121	LysoPE 18:1	Lipids_Glycerophospholipids	4620000	5530000	5075000	4280000	3910000	4095000	0.937208	0.806897	-0.309544
pmb3317	Quinacyl syringic acid	Quinate and its derivatives	23300	12300	17800	29800	17900	23850	0.857869	1.33989	0.422112
pmb3374	N-p-Coumaroyl hydroxydehydroagmatine	Phenolamides	47700	46100	46900	42900	24900	33900	1.11127	0.722814	-0.468303
pmb3894	Di-O-methylquercetin	Flavonol	1720000	2250000	1985000	799000	1230000	1014500	1.74275	0.511083	-0.96837
pmb5304	α-Linolenic acid	Lipids_Fatty acids	11200	9940	10570	10600	12400	11500	0.461176	1.08798	0.121658
pmc0066	2'-Deoxyinosine-5'-monophosphate	Nucleotide and its derivates	873000	329000	601000	351000	836000	593500	0.0249324	0.987521	-0.018117
pmc0274	6-Methylmercaptopurine	Nucleotide and its derivates	3670000	8490000	6080000	6140000	4940000	5540000	0.0384213	0.911184	-0.134185
pmc0281	Adenosine O-ribose	Nucleotide and its derivates	446000	242000	344000	321000	382000	351500	0.211827	1.0218	0.0311161
pmc0304	Succinyladenosine	Nucleotide and its derivates	10900000	8670000	9785000	9730000	12200000	10965000	0.50552	1.12059	0.164262
pmc0960	LysoPC 20:4	Lipids_Glycerophospholipids	970000	2530000	1750000	2120000	1680000	1900000	0.49027	1.08571	0.118644
pmc1990	4'-Hydroxy-5,7-dimethoxyflavanone	Flavanone	98900	90900	94900	61900	109000	85450	0.489978	0.900421	-0.151328
pmd0017	Spermine	Phenolamides	2770000	3130000	2950000	2940000	3010000	2975000	0.0769256	1.00847	0.0121747
pmd0023	Adenosine	Nucleotide and its derivates	1160000	974000	1067000	1160000	1250000	1205000	0.651657	1.12933	0.175473
pmd0130	LysoPC 14:0 (2n isomer)	Lipids_Glycerophospholipids	893000	976000	934500	1130000	691000	910500	0.205608	0.974318	-0.0375356
pmd0132	LysoPC 16:0 (2n isomer)	Lipids_Glycerophospholipids	47400000	35500000	41450000	41800000	24400000	33100000	0.792481	0.798552	-0.324541
pmd0136	LysoPC 18:0	Lipids_Glycerophospholipids	53700000	26400000	40050000	21700000	18700000	20200000	1.55566	0.50437	-0.987447
pmd0144	LysoPC 20:1 (2n isomer)	Lipids_Glycerophospholipids	1020000	3970000	2495000	3090000	1990000	2540000	0.460063	1.01804	0.0257887
pmd0145	LysoPC 20:1	Lipids_Glycerophospholipids	1030000	3930000	2480000	3120000	1940000	2530000	0.444548	1.02016	0.0287973
pmd0158	LysoPE 14:0 (2n isomer)	Lipids_Glycerophospholipids	4100	8400	6250	8860	4080	6470	0.0626547	1.0352	0.0499095
pmd0160	LysoPE 16:0 (2n isomer)	Lipids_Glycerophospholipids	17500000	12900000	15200000	13200000	9270000	11235000	1.02084	0.739145	-0.436071
pme0004	L-Homocitrulline	Amino acids	430000	680000	555000	491000	438000	464500	0.566732	0.836937	-0.256809
pme0005	Purine	Nucleotide and its derivates	3200000	3550000	3375000	6130000	2450000	4290000	0.382237	1.27111	0.34609
pme0007	L-Citrulline	Amino acids	744000	1080000	912000	862000	698000	780000	0.558521	0.855263	-0.22556
pme0009	L-Serine	Amino acids	18200000	17800000	18000000	21800000	19400000	20600000	0.751213	1.14444	0.194647
pme0011	L-Aspartic acid	Amino acids	121000	151000	136000	173000	92500	132750	0.215316	0.976103	-0.0348948
pme0013	L-Glutamic acid	Amino acids	11300000	11400000	11350000	10600000	10800000	10700000	0.535373	0.942731	-0.0850815
pme0018	L-Leucine	Amino acids	1920000	3700000	2810000	3240000	2370000	2805000	0.121226	0.998221	-0.00256936
pme0020	L-Phenylalanine	Amino acids	26700000	59600000	43150000	44700000	41600000	43150000	0.229669	1	0
pme0022	L-Threonine	Amino acids	15100000	10700000	12900000	13900000	12900000	13400000	0.230927	1.03876	0.0548619
pme0024	2-Aminoethanesulfonic acid	Organic acids	65000	61300	63150	63100	67300	65200	0.270623	1.03246	0.0460892
pme0026	L-(+)-Lysine	Amino acids	113000	71100	92050	98600	60200	79400	0.477924	0.862575	-0.213279
pme0028	Uridine	Nucleotide and its derivates	17000000	8650000	12825000	6940000	12200000	9570000	0.748294	0.746199	-0.422368
pme0030	L-(-)-Tyrosine	Amino acids	6110000	13100000	9605000	10500000	8070000	9285000	0.0843384	0.966684	-0.0488837
pme0031	Thymine	Nucleotide and its derivates	82000	109000	95500	65400	77100	71250	1.05439	0.746073	-0.422611
pme0033	Hypoxanthine	Nucleotide and its derivates	1620000	1540000	1580000	1310000	1210000	1260000	1.04348	0.797468	-0.326501
pme0036	L-Histidine	Amino acids	4430000	5280000	4855000	5240000	3000000	4120000	0.656278	0.84861	-0.236827
pme0038	Cytosine	Nucleotide and its derivates	3890000	3710000	3800000	2780000	5150000	3965000	0.0135204	1.04342	0.0613214
pme0039	L-Valine	Amino acids	45500000	66500000	56000000	74000000	31400000	52700000	0.359215	0.941071	-0.0876239
pme0042	L-(+)-Arginine	Amino acids	28600000	20400000	24500000	16500000	15900000	16200000	1.3091	0.661224	-0.596788
pme0048	2-Aminoethanesulfinic acid	Organic acids	4970	37700	21335	43900	21200	32550	1.36678	1.52566	0.609435
pme0050	L-Tryptophan	Amino acids	27700000	20800000	24250000	23000000	18300000	20650000	0.638008	0.851546	-0.231843
pme0056	2,3-dimethylsuccinic acid	Amino acid derivatives	248000	333000	290500	346000	371000	358500	0.889786	1.23408	0.303435
pme0063	Cucurbitacin D	Terpenoids	185000	329000	257000	197000	259000	228000	0.291107	0.88716	-0.172735
pme0075	N-Acetyl-L-glutamic acid	Amino acid derivatives	160000	319000	239500	221000	198000	209500	0.243487	0.874739	-0.193075
pme0085	Rosmarinic acid	Organic acids	154000	84200	119100	83100	144000	113550	0.118041	0.953401	-0.0688457
pme0089	Luteolin	Flavone	23000	22400	22700	16300	20200	18250	0.961837	0.803965	-0.314796
pme0108	5-Methylcytosine	Nucleotide and its derivates	174000	119000	146500	156000	134000	145000	0.0197873	0.989761	-0.0148478
pme0109	(-)-3-(3,4-Dihydroxyphenyl)-2-methylalanine	Amino acid derivatives	1910000	2770000	2340000	2190000	1640000	1915000	0.698009	0.818376	-0.289164
pme0118	Pyrrole-2-carboxylic acid	Amino acid derivatives	24200	26700	25450	28900	25500	27200	0.407409	1.06876	0.095941
pme0120	5-Aminovaleric acid	Amino acid derivatives	48100	48500	48300	41300	28100	34700	1.17361	0.718427	-0.477088
pme0122	N6-Acetyl-L-lysine	Amino acid derivatives	2780000	5110000	3945000	4810000	2890000	3850000	0.0323885	0.975919	-0.0351669
pme0128	D-Alanyl-D-Alanine	Amino acid derivatives	13100	13300	13200	14300	15700	15000	0.749022	1.13636	0.184425
pme0132	Asp-phe	Amino acid derivatives	103000	153000	128000	135000	85300	110150	0.519407	0.860547	-0.216674
pme0137	Nα-Acetyl-L-glutamine	Amino acid derivatives	1270000	1190000	1230000	1230000	1090000	1160000	0.396727	0.943089	-0.0845335
pme0151	Dihydrouracil	Nucleotide and its derivates	38900	29100	34000	9	9	9	6.41505	0.000264706	-11.8833
pme0161	L-Homoserine	Amino acids	350000	260000	305000	320000	279000	299500	0.044343	0.981967	-0.0262532
pme0163	β-Nicotinamide mononucleotide	Nucleotide and its derivates	1160000	1030000	1095000	1160000	1460000	1310000	0.775982	1.19635	0.258636
pme0164	N-γ-Acetyl-N-2-Formyl-5-methoxykynurenamine	Amino acid derivatives	19800	16600	18200	20700	23000	21850	0.854218	1.20055	0.263695
pme0170	Nα-Acetyl-L-arginine	Amino acid derivatives	233000	184000	208500	153000	177000	165000	0.934881	0.791367	-0.337581
pme0174	N-Propionylglycine	Amino acid derivatives	2450000	2560000	2505000	2310000	1360000	1835000	1.0821	0.732535	-0.449031
pme0180	1-Methylhistidine	Amino acid derivatives	24900	18100	21500	17600	14500	16050	1.02131	0.746512	-0.421763
pme0190	N-Glycyl-L-leucine	Amino acid derivatives	130000	91900	110950	65900	80000	72950	1.29891	0.657503	-0.60493
pme0197	Quercetin 3-O-rutinoside (Rutin)	Flavonol	4520000	4220000	4370000	5100000	4590000	4845000	0.621944	1.1087	0.148863
pme0199	Quercetin	Flavonol	45100	26500	35800	24500	24000	24250	1.10329	0.677374	-0.561975
pme0200	Kaempferol	Flavonol	14200	9	7104.5	29500	11300	20400	3.43508	2.87142	1.52176
pme0207	3-Hydroxybutyrate	Organic acids	801000	1370000	1085500	721000	1170000	945500	0.404974	0.871027	-0.19921
pme0226	L-Asparagine	Amino acids	14300000	18000000	16150000	14800000	11400000	13100000	0.829663	0.811146	-0.301967
pme0231	N-(3-Indolylacetyl)-L-alanine	Amino acid derivatives	473000	376000	424500	376000	435000	405500	0.211179	0.955241	-0.0660626
pme0233	Kynurenic acid	Organic acids	407000	268000	337500	363000	582000	472500	0.992559	1.4	0.485427
pme0237	Ethyl 3,4-Dihydroxybenzoate (Ethyl protocatechuate)	Organic acids	68900	91600	80250	62500	53800	58150	1.12995	0.724611	-0.464722
pme0240	Benzoic acid	Benzoic acid derivatives	471000	561000	516000	321000	457000	389000	1.03388	0.753876	-0.407601
pme0243	Glutaric acid	Organic acids	441000	515000	478000	433000	397000	415000	0.719281	0.868201	-0.203899
pme0245	Adipic acid	Organic acids	282000	385000	333500	400000	432000	416000	0.912241	1.24738	0.318897
pme0246	L-Cysteine	Amino acids	24500	42600	33550	38400	31100	34750	0.231442	1.03577	0.0507002
pme0250	Azelaic Acid	Organic acids	2870000	3320000	3095000	2500000	3620000	3060000	0.108407	0.988691	-0.0164078
pme0252	N-Acetyl-l-leucine	Amino acid derivatives	6420000	5930000	6175000	5280000	5760000	5520000	0.671795	0.893927	-0.161771
pme0258	Uracil	Nucleotide and its derivates	9270000	5000000	7135000	3980000	6040000	5010000	0.932047	0.702172	-0.510103
pme0265	Sebacate	Organic acids	19900	21200	20550	25500	22500	24000	0.804036	1.16788	0.223896
pme0267	2-Methylsuccinic acid	Organic acids	2200000	2560000	2380000	2680000	2330000	2505000	0.293506	1.05252	0.073849
pme0270	Maleic acid	Organic acids	424000	1070000	747000	15000000	9010000	12005000	3.71309	16.071	4.00638
pme0274	6-Aminocaproic acid	Organic acids	1240000	1400000	1320000	1390000	812000	1101000	0.721724	0.834091	-0.261723
pme0275	4-Oxopentanoate	Organic acids	35500	21000	28250	22000	19800	20900	0.882039	0.739823	-0.434748
pme0279	2,6-Diaminooimelic acid	Amino acid derivatives	620000	568000	594000	520000	534000	527000	0.722548	0.887205	-0.17266
pme0281	Terephthalic acid	Organic acids	2930000	3820000	3375000	3160000	3160000	3160000	0.288254	0.936296	-0.0949629
pme0282	Phthalic acid	Organic acids	275000	350000	312500	357000	303000	330000	0.2821	1.056	0.0786098
pme0285	4-Guanidinobutyric acid	Organic acids	1010000	819000	914500	543000	872000	707500	0.919634	0.773647	-0.370253
pme0289	4-Ethylbenzoic acid	Organic acids	61400	42000	51700	60600	55300	57950	0.529994	1.12089	0.164644
pme0291	Dl-2-Aminooctanoic acid	Organic acids	32500	69400	50950	59200	33700	46450	0.167548	0.911678	-0.133404
pme0292	(3,4-Dimethoxyphenyl) acetic acid	Organic acids	76100	51500	63800	51700	42200	46950	1.00221	0.735893	-0.442431
pme0299	Cinnamic acid	Hydroxycinnamoyl derivatives	10400	22500	16450	33700	9040	21370	0.283084	1.29909	0.377499
pme0303	Caffeic acid	Hydroxycinnamoyl derivatives	496000	524000	510000	693000	594000	643500	1.01377	1.26176	0.335443
pme0305	Ferulic acid	Hydroxycinnamoyl derivatives	12600000	9780000	11190000	9310000	7790000	8550000	1.01114	0.764075	-0.388214
pme0307	Resveratrol	Hydroxycinnamoyl derivatives	2040	2760	2400	2300	2520	2410	0.0685411	1.00417	0.00599874
pme0309	Methyl gallate	Benzoic acid derivatives	8990	16300	12645	9710	13500	11605	0.179115	0.917754	-0.123821
pme0330	Naringenin 7-O-neohesperidoside (Naringin)	Flavanone	33800	13800	23800	12600	19200	15900	0.835149	0.668067	-0.581935
pme0332	Apigenin 7-O-neohesperidoside (Rhoifolin)	Flavone	60600	40800	50700	22800	30600	26700	1.66508	0.526627	-0.925146
pme0355	Daidzein	Isoflavone	10600	14100	12350	7220	8460	7840	1.41059	0.634818	-0.655585
pme0359	Apigenin 5-O-glucoside	Flavone	560000	231000	395500	396000	252000	324000	0.343299	0.819216	-0.287684
pme0363	Chrysoeriol	Flavone	19900	8940	14420	35500	14400	24950	1.17888	1.73024	0.790969
pme0367	Apigenin 7-rutinoside (Isorhoifolin)	Flavone	60200	47300	53750	24200	30400	27300	1.78865	0.507907	-0.977364
pme0369	Kaempferol 3-O-rutinoside (Nicotiflorin)	Flavonol	1780000	1460000	1620000	2090000	1520000	1805000	0.421794	1.1142	0.156005
pme0371	Naringenin 7-O-glucoside (Prunin)	Flavanone	365000	582000	473500	691000	493000	592000	0.769908	1.25026	0.322233
pme0374	Isovitexin	Flavone C-glycosides	48700	21600	35150	41600	37200	39400	0.552141	1.12091	0.164671
pme0376	Naringenin	Flavanone	4860000	2580000	3720000	2520000	5830000	4175000	0.205002	1.12231	0.166474
pme0387	Homovanillic acid	Hydroxycinnamoyl derivatives	4830	12200	8515	5660	6790	6225	0.570939	0.731063	-0.451933
pme0397	Shikimic acid	Organic acids	65000	78000	71500	75200	84600	79900	0.581099	1.11748	0.160252
pme0399	Chlorogenic acid (3-O-Caffeoylquinic acid)	Quinate and its derivatives	2350000	2420000	2385000	2770000	2920000	2845000	0.925502	1.19287	0.254439
pme0408	Syringic acid	Hydroxycinnamoyl derivatives	6610	9050	7830	10000	5640	7820	0.0968017	0.998723	-0.0018437
pme0413	Vanillin	Benzoic acid derivatives	638000	513000	575500	447000	577000	512000	0.516987	0.889661	-0.168672
pme0418	3-(4-Hydroxyphenyl)propionic acid	Hydroxycinnamoyl derivatives	147000	210000	178500	207000	85700	146350	0.726472	0.819888	-0.286501
pme0422	3-Hydroxy-4-methoxycinnamic acid	Hydroxycinnamoyl derivatives	11500000	8770000	10135000	8590000	6910000	7750000	0.986206	0.764677	-0.387078
pme0424	trans-cinnamaldehyde	Hydroxycinnamoyl derivatives	25700	23900	24800	30400	35900	33150	1.14598	1.33669	0.418669
pme0433	Procyanidin A2	Proanthocyanidins	38500	34700	36600	43400	46100	44750	0.965095	1.22268	0.290044
pme0434	Procyanidin B2	Proanthocyanidins	19700	24800	22250	19500	19700	19600	0.597599	0.880899	-0.182952
pme0442	Delphinidin	Anthocyanins	6200000	4800000	5500000	6360000	6470000	6415000	0.734928	1.16636	0.222018
pme0450	L-Epicatechin	Catechin derivatives	120000	138000	129000	90000	142000	116000	0.482159	0.899225	-0.153246
pme0486	Methylmalonic acid	Organic acids	17600000	23700000	20650000	20600000	24500000	22550000	0.416859	1.09201	0.126986
pme0490	Nicotinic acid	Nicotinic acid derivatives	16300000	12800000	14550000	16900000	15500000	16200000	0.549858	1.1134	0.154975
pme0491	6-hydroxynicotinic acid	Nicotinic acid derivatives	416000	382000	399000	404000	361000	382500	0.291165	0.958647	-0.060929
pme0500	D(+)-Melezitose	Carbohydrates	93400	45900	69650	60900	88100	74500	0.330303	1.06963	0.0971171
pme0516	Inositol	Others	3050000	1880000	2465000	2380000	2560000	2470000	0.115187	1.00203	0.0029234
pme0519	D-(+)-Sucrose	Carbohydrates	10200000	10800000	10500000	10200000	13900000	12050000	0.558019	1.14762	0.198644
pme0534	Gluconic acid	Carbohydrates	5260000	4050000	4655000	4970000	4550000	4760000	0.150298	1.02256	0.0321804
pme0543	Indole-5-carboxylic acid	Indole derivatives	53300	9	26654.5	9	9	9	3.54233	0.000337654	-11.5322
pme1002	L-Tyramine	Amino acids	11100000	18700000	14900000	21800000	9890000	15845000	0.0518829	1.06342	0.0887153
pme1014	Menaquinone (K2)	Vitamins	613000	559000	586000	619000	569000	594000	0.10278	1.01365	0.0195623
pme1018	Glutathione oxidized	Amino acid derivatives	1700000	1860000	1780000	1870000	1040000	1455000	0.78062	0.817416	-0.290858
pme1021	D-(+)-Glucono-1,5-lactone	Carbohydrates	2180000	2210000	2195000	2560000	1990000	2275000	0.146953	1.03645	0.0516456
pme1055	L-Kynurenine	Amino acid derivatives	90800	91900	91350	112000	65700	88850	0.227449	0.972633	-0.040033
pme1090	Glutathione reduced form	Amino acid derivatives	104000	466000	285000	305000	115000	210000	0.320235	0.736842	-0.440573
pme1097	Adenine	Nucleotide and its derivates	2010000	2090000	2050000	1320000	1280000	1300000	1.50736	0.634146	-0.657112
pme1104	L-Isoleucine	Amino acids	826000	1690000	1258000	1410000	1020000	1215000	0.0447458	0.965819	-0.0501756
pme1109	Guanine	Nucleotide and its derivates	948000	475000	711500	547000	799000	673000	0.0447305	0.945889	-0.0802573
pme1119	Inosine	Nucleotide and its derivates	51200	35000	43100	35400	38200	36800	0.567115	0.853828	-0.227982
pme1178	Guanosine	Nucleotide and its derivates	14200000	11600000	12900000	7980000	9830000	8905000	1.27431	0.69031	-0.534684
pme1184	Deoxyguanosine	Nucleotide and its derivates	774000	424000	599000	226000	535000	380500	1.18028	0.635225	-0.65466
pme1187	5-Methyluridine	Nucleotide and its derivates	22600	19200	20900	21900	20700	21300	0.139037	1.01914	0.0273505
pme1194	Deoxycytidine	Nucleotide and its derivates	215000	264000	239500	133000	248000	190500	0.828155	0.795407	-0.330235
pme1210	L-Methionine	Amino acids	5810000	5480000	5645000	6050000	3520000	4785000	0.682392	0.847653	-0.238455
pme1218	2-Picolinic acid	Organic acids	2810000	2190000	2500000	2940000	2880000	2910000	0.731312	1.164	0.219091
pme1228	5-Hydroxy-L-tryptophan	Amino acid derivatives	312000	352000	332000	454000	308000	381000	0.483971	1.14759	0.198608
pme1239	S-(methyl)glutathione	Amino acid derivatives	117000	57900	87450	73700	73800	73750	0.344035	0.843339	-0.245815
pme1261	Pantothenol	Alcohols and polyols	11200	14500	12850	12200	13100	12650	0.0411382	0.984436	-0.022631
pme1286	S-(5'-Adenosy)-L-homocysteine	Amino acid derivatives	401000	354000	377500	331000	390000	360500	0.271428	0.954967	-0.0664774
pme1294	Xanthosine	Nucleotide and its derivates	2210000	3620000	2915000	2920000	3870000	3395000	0.584142	1.16467	0.219916
pme1306	Pyridoxine 5'-phosphate	Vitamins	127000	92600	109800	103000	112000	107500	0.0447656	0.979053	-0.0305414
pme1313	N'-Formylkynurenine	Amino acid derivatives	135000	102000	118500	111000	101000	106000	0.476356	0.894515	-0.160823
pme1346	8-Hydroxyguanosine	Nucleotide and its derivates	460000	241000	350500	302000	258000	280000	0.556454	0.798859	-0.323988
pme1368	L-Pipecolic acid	Amino acid derivatives	46000	253000	149500	178000	104000	141000	0.457959	0.943144	-0.0844503
pme1373	2'-Deoxycytidine-5'-monophosphate	Nucleotide and its derivates	57900	57900	57900	62700	19600	41150	1.14366	0.710708	-0.492671
pme1378	1-Methyladenosine	Nucleotide and its derivates	5950	11800	8875	9050	10600	9825	0.483746	1.10704	0.14671
pme1383	Pyridoxine	Vitamins	1220000	4830000	3025000	2180000	3550000	2865000	0.298777	0.947107	-0.0784
pme1397	Pelargonidin	Anthocyanins	38500	14100	26300	15100	28900	22000	0.264412	0.836502	-0.257559
pme1398	Delphinidin 3-O-glucoside (Mirtillin)	Anthocyanins	409000	274000	341500	419000	485000	452000	1.02274	1.32357	0.404437
pme1399	Xanthohumol	Flavanone	96600	57600	77100	57500	63200	60350	0.728012	0.78275	-0.353377
pme1408	L-Glutamine	Amino acids	2020000	13400000	7710000	10000000	8000000	9000000	1.00585	1.16732	0.223194
pme1417	L-Tryptamine	Tryptamine derivatives	4350000	3090000	3720000	3190000	4600000	3895000	0.164245	1.04704	0.0663207
pme1419	L-Methionine methyl ester	Amino acid derivatives	118000	417000	267500	296000	189000	242500	0.147309	0.906542	-0.141554
pme1424	Coniferylaldehyde	Hydroxycinnamoyl derivatives	1850000	1170000	1510000	1210000	1500000	1355000	0.324473	0.897351	-0.156256
pme1434	Syringin	Hydroxycinnamoyl derivatives	76500	76100	76300	88400	87400	87900	0.840695	1.15203	0.20418
pme1436	p-Coumaric acid	Hydroxycinnamoyl derivatives	528000	794000	661000	850000	327000	588500	0.526353	0.890318	-0.167608
pme1473	5'-Deoxy-5'-(methylthio)adenosine	Nucleotide and its derivates	170000	167000	168500	142000	188000	165000	0.153416	0.979228	-0.0302826
pme1478	Myricetin	Flavonol	83200	31900	57550	46400	53900	50150	0.080204	0.871416	-0.198566
pme1486	Epigallate catechin gallate (EGCG)	Catechin derivatives	9310	52600	30955	62800	11400	37100	0.322989	1.19851	0.261247
pme1496	Formononetin (4'-O-methyldaidzein)	Isoflavone	7200	4760	5980	5160	6820	5990	0.0498166	1.00167	0.00241052
pme1502	Kumatakenin	Flavonol	18800	12500	15650	27400	14200	20800	0.726608	1.32907	0.410421
pme1514	Epigallocatechin (EGC)	Catechin derivatives	64100	65600	64850	49500	26100	37800	1.53047	0.582884	-0.77872
pme1518	Nobiletin	Flavone	54400	89800	72100	46200	47900	47050	1.21429	0.652566	-0.615805
pme1521	Dihydroquercetin (Taxifolin)	Flavonol	43800	30600	37200	50100	69000	59550	1.38787	1.60081	0.678799
pme1537	(+)-Gallocatechin (GC)	Catechin derivatives	9	12700	6354.5	13900	12100	13000	3.25205	2.04579	1.03266
pme1540	Isorhamnetin 3-O-neohesperidoside	Flavonol	459000	240000	349500	450000	261000	355500	0.0925529	1.01717	0.0245571
pme1541	Acacetin	Flavone	9	9	9	5100	2920	4010	5.50142	445.556	8.79946
pme1550	Tangeretin	Flavone	43600	72700	58150	46400	46400	46400	0.675649	0.797936	-0.325654
pme1562	Epicatechin gallate (ECG)	Catechin derivatives	9	9230	4619.5	15700	6540	11120	3.22687	2.40719	1.26735
pme1588	Isorhamnetin	Flavonol	8800	3430	6115	6990	5630	6310	0.355573	1.03189	0.0452875
pme1598	Hesperetin 5-O-glucoside	Flavanone	1010000	817000	913500	1490000	993000	1241500	0.989145	1.35906	0.442608
pme1601	Apigenin 4-O-rhamnoside	Flavone	79300	93400	86350	80300	129000	104650	0.599056	1.21193	0.277304
pme1605	Kaempferol 3-O-robinobioside (Biorobin)	Flavonol	1780000	1400000	1590000	2020000	1400000	1710000	0.25155	1.07547	0.10497
pme1611	Isohemiphloin	Alkaloids	57800	49000	53400	65500	56600	61050	0.663552	1.14326	0.193152
pme1622	Kaempferol 3-O-glucoside (Astragalin)	Flavonol	320000	270000	295000	271000	290000	280500	0.285528	0.950847	-0.0727142
pme1635	Arctiin	Others	4830	4020	4425	4420	6380	5400	0.710636	1.22034	0.287282
pme1640	sesamolin	Others	347000	304000	325500	376000	494000	435000	1.06209	1.33641	0.418358
pme1646	Pinoresinol	Hydroxycinnamoyl derivatives	667000	434000	550500	397000	874000	635500	0.252956	1.15441	0.20715
pme1662	sakuranetin	Flavone	77100	40400	58750	76200	38200	57200	0.0925844	0.973617	-0.0385737
pme1667	Isovitexin 7-O-glucoside (Saponarin)	Others	96000	149000	122500	291000	171000	231000	1.56733	1.88571	0.915111
pme1683	D-Pantothenic dcid	Organic acids	56500	91300	73900	44800	83500	64150	0.472491	0.868065	-0.204125
pme1691	Acetylcholine	Cholines	3780000	2620000	3200000	2840000	3270000	3055000	0.136031	0.954688	-0.0668995
pme1695	Sinapic acid	Hydroxycinnamoyl derivatives	56300	301000	178650	242000	98700	170350	0.329752	0.95354	-0.068634
pme1709	Nicotinic Acid Methyl Ester (Methyl Nicotinate)	Vitamins	1700000	1590000	1645000	1320000	1560000	1440000	0.705038	0.87538	-0.192019
pme1711	3-Hydroxy-3-methyl butyric acid	Organic acids	163000	125000	144000	139000	143000	141000	0.0636364	0.979167	-0.0303736
pme1712	L-Saccharopine	Amino acid derivatives	131000	154000	142500	100000	76600	88300	1.48495	0.619649	-0.690477
pme1730	D-Erythronolactone	Organic acids	544000	685000	614500	728000	681000	704500	0.678148	1.14646	0.197187
pme1738	3-Carbamyl-1-methylpyridinium (1-Methylnicotinamide)	Pyridine derivatives	43500	40700	42100	35700	63500	49600	0.422557	1.17815	0.23652
pme1773	Cyanidin 3-O-rutinoside (Keracyanin)	Anthocyanins	51000	41700	46350	51000	37100	44050	0.250396	0.950378	-0.0734273
pme1786	Malvidin 3,5-diglucoside (Malvin)	Anthocyanins	53300	74500	63900	84200	20400	52300	0.888854	0.818466	-0.289005
pme1806	Chlorogenic acid methyl ester	Quinate and its derivatives	1810000	1270000	1540000	1480000	1790000	1635000	0.293209	1.06169	0.0863603
pme1824	Protocatechuic acid	Catechin derivatives	105000	91700	98350	136000	103000	119500	0.781395	1.21505	0.281014
pme1828	Betaine	Alkaloids	9100000	6830000	7965000	7910000	8500000	8205000	0.190545	1.03013	0.042829
pme1830	Succinic acid	Organic acids	16800000	23600000	20200000	19900000	23000000	21450000	0.308563	1.06188	0.0866224
pme1846	D(+)-Glucose	Carbohydrates	10800000	10800000	10800000	11000000	11600000	11300000	0.415173	1.0463	0.0652915
pme1851	Creatine	Organic acids	1130000	687000	908500	819000	784000	801500	0.351044	0.882223	-0.180784
pme1872	L-Proline	Amino acids	210000	272000	241000	320000	247000	283500	0.65722	1.17635	0.234316
pme1894	D-Sorbitol	Alcohols and polyols	1750000	2030000	1890000	1960000	1790000	1875000	0.0398114	0.992063	-0.0114956
pme1936	Creatinine	Organic acids	675000	630000	652500	586000	614000	600000	0.584605	0.91954	-0.121015
pme1944	D-Mannitol	Alcohols and polyols	172000	176000	174000	131000	213000	172000	0.154837	0.988506	-0.0166787
pme1949	Riboflavin	Vitamins	768000	513000	640500	296000	531000	413500	1.24583	0.645589	-0.631311
pme1977	Suberic acid	Organic acids	34100	48400	41250	30500	41300	35900	0.507754	0.870303	-0.20041
pme1987	L-Alanine	Amino acids	44900	56500	50700	59700	49500	54600	0.361408	1.07692	0.106915
pme2009	L-(+)-Tartaric acid	Organic acids	221000	187000	204000	185000	191000	188000	0.462477	0.921569	-0.117836
pme2019	DL-Arabinose	Carbohydrates	2060000	1450000	1755000	1830000	1770000	1800000	0.18029	1.02564	0.0365259
pme2024	serotonin	Tryptamine derivatives	7770000	5540000	6655000	5910000	8690000	7300000	0.323225	1.09692	0.133458
pme2033	L(-)-Malic acid	Organic acids	3730000	5580000	4655000	5300000	5150000	5225000	0.53936	1.12245	0.16665
pme2036	Quinic acid	Quinate and its derivatives	9280000	8490000	8885000	8880000	8610000	8745000	0.128532	0.984243	-0.0229134
pme2046	3-N-Methyl-L-histidine	Amino acid derivatives	2780000	2770000	2775000	1980000	3760000	2870000	0.0560905	1.03423	0.048563
pme2050	Citric acid	Organic acids	39600	35200	37400	40200	44600	42400	0.687236	1.13369	0.181026
pme2108	L-Carnitine	Others	9890	10400	10145	6740	14400	10570	0.0884447	1.04189	0.0592065
pme2111	L-ascorbate	Vitamins	591000	526000	558500	605000	493000	549000	0.112972	0.98299	-0.0247511
pme2122	Histamine	Amino acid derivatives	7340000	10400000	8870000	7740000	10600000	9170000	0.139592	1.03382	0.0479876
pme2129	(S)-(-)-2-Hydroxyisocaproic acid	Organic acids	6070000	4370000	5220000	3720000	4650000	4185000	0.804894	0.801724	-0.318822
pme2142	L-Theanine	Amino acids	6710	5000	5855	7560	3440	5500	0.365388	0.939368	-0.0902376
pme2167	Orotic acid	Vitamins	6300000	5110000	5705000	6410000	5830000	6120000	0.394458	1.07274	0.101305
pme2169	Fumaric acid	Organic acids	1770000	2370000	2070000	2030000	2640000	2335000	0.497291	1.12802	0.173792
pme2237	Dulcitol	Alcohols and polyols	41200	34900	38050	39500	52400	45950	0.750487	1.20762	0.272168
pme2246	Ellagic acid	Others	26000	20200	23100	31200	23100	27150	0.626242	1.17532	0.233059
pme2253	L-Gulonic-γ-lactone	Carbohydrates	514000	591000	552500	536000	576000	556000	0.0543089	1.00633	0.00911042
pme2256	D-Arabitol	Alcohols and polyols	34700	31500	33100	27700	25800	26750	0.993626	0.808157	-0.307292
pme2263	Biotin	Vitamins	13900	15300	14600	11900	13000	12450	0.82998	0.85274	-0.229823
pme2268	Trigonelline	Alkaloids	42600000	36100000	39350000	39700000	45300000	42500000	0.425924	1.08005	0.111099
pme2278	Guanosine monophosphate	Nucleotide and its derivates	160000	225000	192500	164000	125000	144500	0.974805	0.750649	-0.413789
pme2319	Hesperetin	Flavanone	110000	43100	76550	66600	57600	62100	0.287512	0.811234	-0.301809
pme2344	Dodecanedioic aicd	Organic acids	16800	16800	16800	15800	17700	16750	0.0362182	0.997024	-0.00430014
pme2366	Phenethylamine	Others	22900000	24300000	23600000	22200000	21700000	21950000	0.553355	0.930085	-0.104566
pme2380	A-Ketoglutaric acid	Organic acids	92200	24100	58150	69200	66000	67600	0.799721	1.16251	0.217244
pme2427	N-Acetyl-L-tyrosine	Amino acid derivatives	793000	741000	767000	686000	805000	745500	0.195131	0.971969	-0.0410182
pme2433	Diethanolamine	Others	41600	195000	118300	115000	43700	79350	0.467735	0.670752	-0.576148
pme2435	L-Fucose	Carbohydrates	124000	103000	113500	138000	116000	127000	0.54829	1.11894	0.162136
pme2457	Luteolin 7-O-glucoside (Cynaroside)	Flavone	131000	98300	114650	130000	131000	130500	0.629599	1.13825	0.186813
pme2478	Protocatechuic aldehyde	Catechin derivatives	128000	44600	86300	53200	70200	61700	0.530823	0.714948	-0.48409
pme2527	L(+)-Ornithine	Amino acids	245000	267000	256000	120000	137000	128500	1.84691	0.501953	-0.994375
pme2529	1,5-Anhydro-D-glucitol	Alcohols and polyols	178000	153000	165500	212000	148000	180000	0.296792	1.08761	0.121166
pme2560	N-Acetylaspartate	Amino acid derivatives	310000	162000	236000	135000	197000	166000	0.903798	0.70339	-0.507604
pme2569	(5-L-Glutamyl)-L-amino acid	Amino acid derivatives	107000	106000	106500	78200	91600	84900	1.01664	0.797183	-0.327017
pme2594	4-Pyridoxic acid	Pyridine derivatives	1340000	1450000	1395000	1550000	1630000	1590000	0.765993	1.13978	0.188762
pme2601	3-Hydroxypropanoic acid	Organic acids	123000	174000	148500	148000	156000	152000	0.169301	1.02357	0.0336084
pme2614	Methionine sulfoxide	Amino acid derivatives	12400	14800	13600	23100	13500	18300	0.856149	1.34559	0.428237
pme2634	Dl-Norvaline	Amino acids	7330000	9180000	8255000	9720000	4730000	7225000	0.565998	0.875227	-0.192271
pme2636	Enterodiol	Alcohols and polyols	6780	9	3394.5	4810	6290	5550	2.92761	1.635	0.709289
pme2651	NADP	Others	46800	182000	114400	386000	185000	285500	1.9264	2.49563	1.3194
pme2662	Vitamin D3	Vitamins	9230	7590	8410	6280	5970	6125	1.19274	0.7283	-0.457396
pme2670	4-Hydroxybenzaldehyde	Benzoic acid derivatives	445000	374000	409500	300000	382000	341000	0.78693	0.832723	-0.264092
pme2693	N-Acetylputrescine	Phenolamides	217000	176000	196500	137000	174000	155500	0.923842	0.791349	-0.337615
pme2698	Phe-Phe	Amino acid derivatives	26500	39300	32900	22300	23700	23000	1.14239	0.699088	-0.516454
pme2702	4-Acetamidobutyric acid	Organic acids	410000	201000	305500	289000	267000	278000	0.103215	0.909984	-0.136087
pme2706	2,3-Dihydroxybenzoic acid	Organic acids	108000	121000	114500	162000	117000	139500	0.751179	1.21834	0.284918
pme2723	Indole-3-carboxaldehyde	Indole derivatives	403000	134000	268500	156000	142000	149000	1.05087	0.554935	-0.84961
pme2746	Flavin adenine dinucleotide (FAD)	Nucleotide and its derivates	100000	204000	152000	167000	91100	129050	0.398545	0.849013	-0.236141
pme2755	N-Acetyl-D-glucosamine	Carbohydrates	7440000	8830000	8135000	7230000	6240000	6735000	0.846422	0.827904	-0.272464
pme2758	4-Hydroxy-L-glutamic acid	Amino acid derivatives	10600	16000	13300	16300	12700	14500	0.374319	1.09023	0.124627
pme2761	4-Hydroxy-2-oxoglutaric acid	Organic acids	656000	582000	619000	619000	698000	658500	0.376662	1.06381	0.089244
pme2786	N-Acetyl-5-hydroxytryptamine	Tryptamine derivatives	574000	603000	588500	604000	479000	541500	0.459909	0.920136	-0.120081
pme2819	All-trans-13,14-dihydroretinol	Vitamins	21200	21000	21100	22000	25800	23900	0.667213	1.1327	0.179768
pme2827	Palmitaldehyde	Lipids_Fatty acids	7820000	6790000	7305000	5020000	7990000	6505000	0.515107	0.890486	-0.167335
pme2828	4-Nitrophenol	Others	27600000	18300000	22950000	25400000	22700000	24050000	0.26665	1.04793	0.0675427
pme2830	O-Phosphorylethanolamine	Others	198000	196000	197000	224000	238000	231000	0.875381	1.17259	0.229697
pme2884	Guanidinoethyl sulfonate	Organic acids	45500	24200	34850	36000	28300	32150	0.125499	0.922525	-0.11634
pme2890	L-Homocystine	Amino acids	10600	10000	10300	18600	19100	18850	1.73711	1.8301	0.87192
pme2895	Dihydromyricetin	Flavonol	101000	84500	92750	75900	86200	81050	0.657993	0.873854	-0.194535
pme2901	1-O-Caffeoyl quinic acid	Quinate and its derivatives	2960000	2220000	2590000	2370000	3110000	2740000	0.240281	1.05792	0.0812238
pme2903	4-Hydroxybenzoic acid	Organic acids	9570000	6290000	7930000	9190000	3890000	6540000	0.684522	0.824716	-0.27803
pme2914	3-Hydroxy-3-methylpentane-1,5-dioic acid	Amino acid derivatives	125000	95300	110150	198000	312000	255000	1.9361	2.31502	1.21103
pme2957	Naringenin chalcone	Flavanone	568000	955000	761500	1850000	2810000	2330000	2.28443	3.05975	1.61341
pme2963	Aromadedrin (Dihydrokaempferol)	Flavonol	1600000	797000	1198500	942000	1650000	1296000	0.276697	1.08135	0.112836
pme2991	Scopoletin (7-Hydroxy-5-methoxycoumarin)	Coumarins	4840000	4760000	4800000	3400000	3370000	3385000	1.32149	0.705208	-0.503879
pme3007	Uridine 5’-diphosphate	Nucleotide and its derivates	118000	205000	161500	187000	172000	179500	0.491771	1.11146	0.15245
pme3009	trans-Citridic acid	Organic acids	49300	68900	59100	60400	27300	43850	0.960373	0.741963	-0.430581
pme3011	γ-aminobutyric acid	Organic acids	48800	63200	56000	41500	42500	42000	1.08098	0.75	-0.415037
pme3017	2-Aminoisobutyric acid	Amino acid derivatives	17700000	18600000	18150000	17200000	17300000	17250000	0.455417	0.950413	-0.0733732
pme3033	N,N-Dimethylglycine	Amino acid derivatives	928000	848000	888000	864000	840000	852000	0.323955	0.959459	-0.0597062
pme3038	5-oxoproline	Amino acid derivatives	3720000	8020000	5870000	7650000	6410000	7030000	0.711442	1.19761	0.260164
pme3069	Taurocholic acid	Organic acids	5880000	6220000	6050000	6050000	5210000	5630000	0.452296	0.930579	-0.1038
pme3081	4-(Aminomethyl)-5-(hydroxymethyl)-2-methylpyridin-3-ol	Others	213000	175000	194000	82300	153000	117650	1.43924	0.606443	-0.721555
pme3083	2-(Formylamino)benzoic acid	Organic acids	3410000	4850000	4130000	5180000	1910000	3545000	0.64612	0.858354	-0.220356
pme3096	Aminomalonic acid	Organic acids	1110000	1490000	1300000	1210000	1280000	1245000	0.158569	0.957692	-0.0623659
pme3104	1-Methyladenine	Nucleotide and its derivates	2920000	2250000	2585000	2530000	2520000	2525000	0.0781182	0.976789	-0.0338809
pme3123	Sinapyl alcohol	Hydroxycinnamoyl derivatives	18600	22400	20500	24400	27900	26150	1.01254	1.27561	0.351187
pme3129	Quercetin 4'-O-glucoside (Spiraeoside)	Flavonol	931000	762000	846500	1240000	695000	967500	0.326611	1.14294	0.192752
pme3140	6-Hydroxy-4-methylcoumarin	Coumarins	829000	476000	652500	573000	641000	607000	0.12655	0.930268	-0.104281
pme3154	(Rs)-Mevalonic acid	Organic acids	525000	503000	514000	505000	462000	483500	0.453476	0.940661	-0.0882525
pme3160	D-Glucose 6-phosphate	Carbohydrates	3170000	4110000	3640000	3590000	3600000	3595000	0.0210568	0.987637	-0.0179467
pme3163	D-Sedoheptuiose 7-phosphate	Carbohydrates	1750000	2700000	2225000	1500000	1650000	1575000	1.07736	0.707865	-0.498454
pme3174	Cytidine 5'-monophosphate (Cytidylic acid)	Nucleotide and its derivates	163000	138000	150500	103000	151000	127000	0.699668	0.843854	-0.244935
pme3179	CYS-GLY	Amino acid derivatives	7150	8340	7745	7930	5070	6500	0.707575	0.839251	-0.252826
pme3184	2'-Deoxyadenosine-5'-monophosphate	Nucleotide and its derivates	1910000	1780000	1845000	1850000	2070000	1960000	0.39942	1.06233	0.0872328
pme3188	Uridine 5'-monophosphate	Nucleotide and its derivates	549000	493000	521000	403000	334000	368500	1.26524	0.707294	-0.499619
pme3194	N-acetylglycine	Amino acid derivatives	7860000	6240000	7050000	7310000	6740000	7025000	0.0121982	0.996454	-0.00512503
pme3198	2,4-Dihydroxybenzoic acid	Benzoic acid derivatives	52500	94000	73250	125000	85000	105000	1.08466	1.43345	0.519489
pme3200	1-methylguanidine	Nucleotide and its derivates	7700	27200	17450	22300	9	11154.5	3.02859	0.639226	-0.645601
pme3207	trans,trans-Muconic acid	Organic acids	10000000	8650000	9325000	8850000	9590000	9220000	0.0619887	0.98874	-0.016337
pme3208	Glycitin	Isoflavone	103000	246000	174500	204000	82000	143000	0.485489	0.819484	-0.287212
pme3210	Genistein 7-O-Glucoside (Genistin)	Isoflavone	456000	214000	335000	380000	239000	309500	0.10135	0.923881	-0.114222
pme3211	Quercetin 3-O-glucoside (Isotrifoliin)	Flavonol	941000	791000	866000	1320000	821000	1070500	0.661182	1.23614	0.305846
pme3224	Vitexin 2''-O-beta-L-rhamnoside	Flavone C-glycosides	13400	15900	14650	14300	17100	15700	0.355327	1.07167	0.0998639
pme3245	Medicarpin	Hydroxycinnamoyl derivatives	20400	15300	17850	17200	19200	18200	0.13469	1.01961	0.0280144
pme3246	Coniferin	Hydroxycinnamoyl derivatives	5490000	3270000	4380000	4130000	4430000	4280000	0.0348687	0.977169	-0.0333201
pme3256	Delphinidin 3-O-rutinoside (Tulipanin)	Anthocyanins	129000	94000	111500	179000	39100	109050	0.577624	0.978027	-0.0320539
pme3261	6-Hydroxydaidzein	Isoflavone	9	9	9	16400	18400	17400	6.15269	1933.33	10.9169
pme3268	Kaempferol 3-O-galactoside (Trifolin)	Flavonol	4800000	3230000	4015000	4930000	3780000	4355000	0.348019	1.08468	0.117273
pme3279	2'-Hydroxygenistein	Isoflavone	27200	21600	24400	18800	27500	23150	0.252465	0.94877	-0.075869
pme3297	Kaempferol 3-O-rhamnoside (Kaempferin)	Flavonol	210000	124000	167000	279000	108000	193500	0.185915	1.15868	0.212485
pme3305	p-Coumaryl alcohol	Hydroxycinnamoyl derivatives	9570	8850	9210	9	20400	10204.5	2.74097	1.10798	0.147932
pme3309	2-Methylglutaric acid	Organic acids	254000	344000	299000	340000	373000	356500	0.771753	1.19231	0.253757
pme3313	D-Fructose 6-phosphate	Carbohydrates	1040000	1370000	1205000	1290000	1100000	1195000	0.00961611	0.991701	-0.0120225
pme3333	1,4-dihydro-1-Methyl-4-oxo-3-pyridinecarboxamide	Pyridine derivatives	1390000	1100000	1245000	850000	723000	786500	1.44442	0.631727	-0.662627
pme3336	N6-Succinyl Adenosine	Nucleotide and its derivates	1710000	1490000	1600000	1540000	1970000	1755000	0.418365	1.09688	0.133399
pme3346	5-hydroxyhexanoic acid	Organic acids	1130000	1240000	1185000	1410000	949000	1179500	0.0959693	0.995359	-0.00671164
pme3349	8-Hydroxy-2-deoxyguanosine	Nucleotide and its derivates	21300	18300	19800	11300	16300	13800	1.2255	0.69697	-0.520832
pme3351	Allysine(6-Oxo DL-Norleucine)	Amino acid derivatives	37800	30600	34200	25900	25700	25800	1.10269	0.754386	-0.406625
pme3384	N-Acetylthreonine	Amino acid derivatives	279000	150000	214500	281000	255000	268000	0.834761	1.24942	0.321255
pme3388	H-HomoArg-OH	Amino acid derivatives	2100000	2300000	2200000	1620000	1130000	1375000	1.46102	0.625	-0.678072
pme3396	Fustin	Flavonol	22200	20200	21200	28700	45200	36950	1.50373	1.74292	0.80151
pme3416	Esculetin (6,7-dihydroxycoumarin)	Coumarins	502000	273000	387500	214000	199000	206500	1.53238	0.532903	-0.908055
pme3422	6-Methoxy-7,8-DihydroxyCoumarin	Coumarins	61500	126000	93750	115000	98900	106950	0.577339	1.1408	0.190046
pme3428	Esculin (6,7-Dihydroxycoumarin-6-glucoside)	Coumarins	7970000	6290000	7130000	6340000	8210000	7275000	0.0843246	1.02034	0.0290452
pme3439	Butein	Flavanone	4510	9	2259.5	9	4910	2459.5	0.0379892	1.08852	0.122361
pme3443	Sinapinaldehyde	Hydroxycinnamoyl derivatives	1920000	1310000	1615000	1330000	1590000	1460000	0.348022	0.904025	-0.145566
pme3453	p-Coumaraldehyde	Hydroxycinnamoyl derivatives	5760	9	2884.5	4870	5210	5040	2.94847	1.74727	0.805102
pme3461	Homoeriodictyol	Flavanone	78400	32800	55600	55600	47100	51350	0.0257072	0.923561	-0.114721
pme3464	Isosakuranetin (4'-Methylnaringenin)	Flavanone	39700	20700	30200	44900	12300	28600	0.435084	0.94702	-0.0785334
pme3468	Kaempferol-3-O-robinoside-7-O-rhamnoside (Robinin)	Flavonol	5790	8620	7205	10200	5740	7970	0.252292	1.10618	0.145581
pme3473	Butin	Flavone	5450000	2900000	4175000	2770000	6580000	4675000	0.182837	1.11976	0.16319
pme3478	Pantetheine	Vitamins	33100	26100	29600	21200	34700	27950	0.286014	0.944257	-0.0827489
pme3514	Morin	Flavonol	49200	25100	37150	28400	24100	26250	0.872882	0.706595	-0.501045
pme3564	Daphnetin	Coumarins	108000	73400	90700	66100	28600	47350	1.62867	0.522051	-0.937738
pme3569	Scoparone	Coumarins	112000	61800	86900	83400	94000	88700	0.211601	1.02071	0.0295779
pme3576	Anthranilic acid	Benzoic acid derivatives	36300	59700	48000	56200	76000	66100	1.03921	1.37708	0.461616
pme3609	Cyanidin	Anthocyanins	40800	82400	61600	68300	77800	73050	0.687366	1.18588	0.245954
pme3705	D-glucoronic acid	Carbohydrates	1780000	781000	1280500	2060000	1760000	1910000	1.22784	1.4916	0.576865
pme3719	D-Xylonic acid	Organic acids	4360000	3910000	4135000	4370000	3640000	4005000	0.197161	0.968561	-0.0460851
pme3732	Cytidine	Nucleotide and its derivates	4560000	4470000	4515000	2520000	3620000	3070000	1.30221	0.679956	-0.556487
pme3827	3,4-Dihydroxy-DL-phenylalanine	Amino acid derivatives	1530000	2810000	2170000	2560000	1960000	2260000	0.250516	1.04147	0.0586277
pme3835	Guanosine 3',5'-cyclic monophosphate	Nucleotide and its derivates	2790000	3070000	2930000	1450000	1100000	1275000	2.02085	0.435154	-1.2004
pme3960	Deoxyadenosine	Nucleotide and its derivates	9	5180	2594.5	9	6840	3424.5	0.121979	1.31991	0.400437
pme3965	2-(dimethylamino)guanosine	Nucleotide and its derivates	41900	38800	40350	33200	52600	42900	0.138946	1.0632	0.088409
pme3968	7-methylguanine	Nucleotide and its derivates	21200	21300	21250	32200	15200	23700	0.123488	1.11529	0.157424
pme3970	β-Pseudouridine	Nucleotide and its derivates	460000	329000	394500	195000	318000	256500	1.27547	0.65019	-0.621066
pme3982	Hypoxanthine-9-β-D-arabinofuranoside	Nucleotide and its derivates	295000	701000	498000	547000	450000	498500	0.244833	1.001	0.00144776
