# Supplementary material for: Impact of Nitrogen Fertilizer Levels on Metabolite Profiling of the Lycium barbarum L. Fruit
Source: Molecules. 2019 Oct 28;24(21):3879. doi: 10.3390/molecules24213879 (PMC6864581; doi:10.3390/molecules24213879)
Supplement: Supplementary file 1 [file molecules-24-03879-s001.zip › Table S2.xlsx]

## Sheet: N0_vs_N1_KEGG
Table S2. Enrichment Analysis of KEGG of Goji Fruits under Different Nitrogen Fertilizations
#KEGG_n	11	KEGG_N	322
#Pathway	ko_ID	Unique compound	compound	Uni_all	compound_all
Tyrosine metabolism	ko00350	1	11	11	322	pme0270	C01384
Butanoate metabolism	ko00650	1	6	11	322	pme0270	C01384
Nicotinate and nicotinamide metabolism	ko00760	1	14	11	322	pme0270	C01384
Metabolic pathways	ko01100	3	199	11	322	pme0270;pme1090;pme2957	C01384+C00051+C06561
Isoflavonoid biosynthesis	ko00943	3	8	11	322	pme3208;pme0355;pme3261	C16195+C10208+C14314
Biosynthesis of secondary metabolites	ko01110	4	97	11	322	pme0355;pme1537;pme3261;pme2957	C10208+C12127+C14314+C06561
Flavone and flavonol biosynthesis	ko00944	2	16	11	322	pme0363;pme1541	C04293+C01470
Cysteine and methionine metabolism	ko00270	1	11	11	322	pme1090	C00051
Glutathione metabolism	ko00480	1	11	11	322	pme1090	C00051
ABC transporters	ko02010	1	38	11	322	pme1090	C00051
Flavonoid biosynthesis	ko00941	2	26	11	322	pme1537;pme2957	C12127+C06561

## Sheet: N1_vs_N2_KEGG
Table S2. Enrichment Analysis of KEGG of Goji Fruits under Different Nitrogen Fertilizations
#KEGG_n	11	KEGG_N	322
#Pathway	ko_ID	Unique compound	compound	Uni_all	compound_all
Arginine and proline metabolism	ko00330	1	16	11	322	pmb0496	C18325
Metabolic pathways	ko01100	3	199	11	322	pmb0496;pme2651;pme0151	C18325+C00006+C00429
Pyrimidine metabolism	ko00240	1	19	11	322	pme0151	C00429
beta-Alanine metabolism	ko00410	1	8	11	322	pme0151	C00429
Pantothenate and CoA biosynthesis	ko00770	1	8	11	322	pme0151	C00429
Flavonoid biosynthesis	ko00941	1	26	11	322	pme1537	C12127
Biosynthesis of secondary metabolites	ko01110	1	97	11	322	pme1537	C12127
Photosynthesis	ko00195	1	1	11	322	pme2651	C00006
Glutathione metabolism	ko00480	1	11	11	322	pme2651	C00006
Nicotinate and nicotinamide metabolism	ko00760	1	14	11	322	pme2651	C00006
Isoflavonoid biosynthesis	ko00943	1	8	11	322	pme3208	C16195

## Sheet: N0 VS N2_KEGG
Table S2. Enrichment Analysis of KEGG of Goji Fruits under Different Nitrogen Fertilizations
#KEGG_n	12	KEGG_N	322
#Pathway	ko_ID	Unique compound	compound	Uni_all	compound_all
Arginine and proline metabolism	ko00330	1	16	12	322	pmb0496	C18325
Metabolic pathways	ko01100	8	199	12	322	pme2651;pme3835;pme2957;pme0270;pme0200;pmb2684;pme0151;pmb0496	C00006+C00942+C06561+C01384+C05903+C00575+C00429+C18325
Purine metabolism	ko00230	2	20	12	322	pmb2684;pme3835	C00575+C00942
Pyrimidine metabolism	ko00240	1	19	12	322	pme0151	C00429
beta-Alanine metabolism	ko00410	1	8	12	322	pme0151	C00429
Pantothenate and CoA biosynthesis	ko00770	1	8	12	322	pme0151	C00429
Flavonoid biosynthesis	ko00941	3	26	12	322	pme2957;pme1537;pme0200	C06561+C12127+C05903
Flavone and flavonol biosynthesis	ko00944	2	16	12	322	pme0200;pme1541	C05903+C01470
Biosynthesis of secondary metabolites	ko01110	4	97	12	322	pme2957;pme3261;pme1537;pme0200	C06561+C14314+C12127+C05903
Tyrosine metabolism	ko00350	1	11	12	322	pme0270	C01384
Butanoate metabolism	ko00650	1	6	12	322	pme0270	C01384
Nicotinate and nicotinamide metabolism	ko00760	2	14	12	322	pme2651;pme0270	C00006+C01384
Photosynthesis	ko00195	1	1	12	322	pme2651	C00006
Glutathione metabolism	ko00480	1	11	12	322	pme2651	C00006
Isoflavonoid biosynthesis	ko00943	1	8	12	322	pme3261	C14314
