# Supplementary material for: Impact of Nitrogen Fertilizer Levels on Metabolite Profiling of the Lycium barbarum L. Fruit
Source: Molecules. 2019 Oct 28;24(21):3879. doi: 10.3390/molecules24213879 (PMC6864581; doi:10.3390/molecules24213879)
Supplement: Supplementary file 1 [file molecules-24-03879-s001.zip › Table S3.xlsx]

## Sheet: Sheet1
Index	Q1 (Da)	Q3 (Da)	Rt (min)	Molecular Weight (Da)	Ionization model	KEGG ID	Compounds	Class	mix01	mix02	mix03	mix04	mix05	mix06	mix07	mix08	mix09	mix10	mix11	mix12	N2-1	N2-2	N2-3	N1-1	N1-2	N1-3	N0-1	N0-2	N0-3
pma0101	293.2	234.5	2.45	292.2	[M+H]+	-	N-Caffeoyl agmatine	Phenolamides	400000	466000	499000	417000	446000	564000	561000	525000	514000	489000	459000	472000	53400	61400	57400	89900	294000	191950	247000	172000	209500
pma0134	121	77.1	1.16	120	[M+H]+	-	D(-)-Threose	Carbohydrates	139000	175000	142000	151000	167000	137000	160000	133000	121000	139000	138000	123000	121000	112000	116500	91600	3340	47470	131000	180000	155500
pma0149	341.1	179.4	2.28	340.1	[M+H]+	C02887	Sinapoyl malate	Organic acids	24300	32300	25600	25500	24000	23000	26000	23300	19200	18200	17500	20900	34000	35400	34700	33600	20300	26950	31900	22200	27050
pma0214	479	317.3	3.91	478	[M+H]+	-	methylQuercetin O-hexoside	Flavonol	4650000	4920000	4770000	4400000	4130000	4200000	4050000	3860000	4150000	3860000	4030000	3820000	4710000	4170000	4440000	4510000	2720000	3615000	4340000	2990000	3665000
pma0253	477.1	315.5	5.27	476.1	[M+H]+	-	O-methylChrysoeriol 5-O-hexoside	Flavone	32800	30000	53200	32200	24200	40300	36900	31000	38600	29500	33300	24900	60700	23400	42050	19600	36300	27950	25100	40400	32750
pma0461	277.2	157.4	8.52	276.2	[M+H]+	-	14,15-Dehydrocrepenynic acid	Lipids_Fatty acids	854000	818000	825000	831000	787000	783000	788000	799000	748000	744000	750000	741000	1190000	1270000	1230000	923000	1000000	961500	1460000	1200000	1330000
pma0584	308.2	220.5	1.27	307.2	[M+H]+	-	N-Caffeoylspermidine	Phenolamides	5270000	5350000	4760000	5410000	4580000	8130000	8010000	8650000	8400000	9310000	8120000	8390000	6310000	7850000	7080000	10300000	6560000	8430000	7000000	5990000	6495000
pma0692	438.2	147.5	3.67	437.2	[M+H]+	-	N', N''-di-p-coumaroylspermidine	Phenolamides	76600	93000	64600	72900	77800	58800	58000	69800	55900	60400	54200	55900	19400	6620	13010	20500	10400	15450	7570	14600	11085
pma0791	521	317.6	4.5	520	[M+H]+	-	Naringenin O-malonylhexoside	Flavanone	269000	200000	236000	220000	187000	200000	190000	230000	190000	198000	171000	198000	129000	99000	114000	89000	112000	100500	96300	111000	103650
pma0795	551	347.4	4.56	550	[M+H]+	-	Tricetin O-malonylhexoside	Flavone	132000	117000	130000	116000	93000	97700	115000	108000	79400	98000	92500	85900	135000	142000	138500	88300	149000	118650	240000	113000	176500
pma0948	138.1	77.2	1.26	137.1	[M+H]+	-	Hydroxyphenethylamine	Others	479000	577000	476000	504000	546000	499000	407000	432000	450000	505000	431000	383000	397000	407000	402000	345000	556000	450500	595000	486000	540500
pma1108	433.1	271.7	3.78	432.1	[M+H]+	-	Apigenin C-glucoside	Flavone C-glycosides	156000	268000	287000	292000	263000	208000	168000	160000	171000	161000	139000	78500	238000	181000	209500	175000	179000	177000	228000	173000	200500
pma1116	301.1	259.1	4.13	300.1	[M+H]+	C10098	Kaempferide	Flavonol	72100	41800	79800	52000	57300	46700	65900	48800	65900	64000	59800	72000	86300	62200	74250	86900	56600	71750	52200	37900	45050
pma1590	463.1	301.4	2.89	463.123	Protonated	-	Peonidin O-hexoside	Anthocyanins	329000	292000	304000	313000	335000	362000	328000	262000	319000	298000	256000	249000	269000	289000	279000	271000	225000	248000	185000	251000	218000
pma1751	286	124.3	1.95	285	[M+H]+	-	Nicotinic acid-hexoside	Nicotinic acid derivatives	5100000	6930000	4160000	8310000	7560000	4520000	5700000	4180000	6180000	4010000	7810000	4710000	4030000	4560000	4295000	2430000	5820000	4125000	5340000	2940000	4140000
pma1840	250	191.3	2.73	250	Protonated	-	Coumaroyl choline	Cholines	50300	87900	95300	64600	108000	76700	96100	78300	71000	60400	56100	74300	65000	59600	62300	86900	43400	65150	64200	55700	59950
pma2172	268	131.3	5.94	267	[M+H]+	-	Cinnamoyl tyramine	Tryptamine derivatives	572000	566000	562000	547000	507000	518000	519000	521000	505000	508000	494000	485000	41300	50400	45850	35800	73700	54750	67100	62400	64750
pma2405	280	178.4	2.87	280	Protonated	-	Feruloylcholine	Cholines	48000	36800	40100	34700	41800	38300	55300	32200	45200	46300	37900	40500	30000	12800	21400	17600	13900	15750	16900	34300	25600
pma2681	206.1	132.4	2.05	205.1	[M+H]+	C02470	Xanthurenic acid	Organic acids	33000	47100	47300	35000	33800	36200	52600	45600	32600	40700	26800	45600	76800	64200	70500	78800	61700	70250	53000	53900	53450
pma2987	142.1	82.9	0.62	141.1	[M+H]+	C00860	Histidinol	Others	84600000	74200000	83300000	74200000	52500000	57300000	56000000	76900000	49600000	48900000	74700000	84200000	65200000	50400000	57800000	45700000	49200000	47450000	49300000	49200000	49250000
pma3101	256.2	124	0.84	255.2	[M+H]+	C05841	Nicotinate ribonucleoside	Nicotinic acid derivatives	5430000	5560000	6260000	6010000	5530000	5960000	5630000	5820000	5930000	6390000	5870000	5300000	4960000	6690000	5825000	8390000	7670000	8030000	8860000	7120000	7990000
pma3443	535.3	487.2	5.78	534.3	[M+H]+	-	Tricin 7-O-acetylglucoside	Flavone	39400	36700	36600	38600	30800	31200	34900	32000	32600	22800	34200	28500	30800	39900	35350	31000	24700	27850	48300	24100	36200
pma3606	295.2	179.5	9.22	294.2	[M+H]+	-	9-Hydroxy-(10E,12Z,15Z)-octadecatrienoic acid	Lipids_Fatty acids	2580000	2320000	2420000	2320000	2160000	2310000	2160000	2230000	2110000	2090000	2050000	2060000	1180000	1550000	1365000	1220000	1280000	1250000	1430000	2190000	1810000
pma3649	132.1	86.2	1.01	131.1	[M+H]+	C00430	5-Aminolevulinate	Organic acids	39800000	52900000	48500000	64400000	61400000	77100000	82200000	83700000	85900000	58300000	78500000	76600000	61900000	60000000	60950000	53600000	76400000	65000000	68000000	88800000	78400000
pma3724	369.1	207.5	3.42	368.1	[M+H]+	-	1-O-Feruloyl quinic acid	Quinate and its derivatives	741000	725000	642000	640000	670000	607000	588000	590000	608000	584000	566000	566000	928000	1170000	1049000	808000	759000	783500	1060000	601000	830500
pma6254	757.3	757.2	3.68	756.3	[M+H]+	-	C-hexosyl-apigenin O-caffeoylhexoside	Flavone C-glycosides	113000	102000	70800	107000	81300	75500	85400	90200	103000	94700	70500	79500	173000	120000	146500	92300	103000	97650	90600	89500	90050
pma6270	258.2	125.2	0.78	258.2	Protonated	C00670	sn-Glycero-3-phosphocholine	Cholines	169000	215000	222000	266000	259000	257000	235000	203000	200000	207000	236000	236000	293000	95600	194300	134000	298000	216000	204000	301000	252500
pma6281	145.1	74	0.75	146.1	[M-H]-	-	Methylglutaric acid	Organic acids	158000	180000	145000	149000	160000	132000	118000	158000	119000	130000	141000	141000	109000	101000	105000	42400	134000	88200	19600	147000	83300
pma6298	96	80.2	1.16	95	[M+H]+	-	3-Hydroxypyridine	Others	26200	32500	33700	28000	20700	20300	25200	30600	39400	19100	32700	21400	29100	25700	27400	29500	20000	24750	31300	34800	33050
pma6455	229	157.1	0.86	230	[M-H]-	C00117	Ribulose-5-phosphate	Carbohydrates	204000	198000	200000	178000	209000	175000	195000	202000	192000	184000	191000	189000	135000	90900	112950	89100	186000	137550	88600	188000	138300
pma6460	337	275.8	3.26	338	[M-H]-	-	5-O-p-Coumaroylquinic acid	Quinate and its derivatives	19900	17700	19000	17600	20600	16200	16900	16700	15500	18700	15900	16700	13100	12500	12800	11800	11400	11600	21500	4840	13170
pma6499	509.3	347.9	3.41	508.3	[M+H]+	-	Limocitrin O-hexoside	Flavone	231000	270000	247000	259000	262000	252000	274000	318000	221000	239000	288000	262000	366000	477000	421500	361000	349000	355000	393000	219000	306000
pma6515	755.2	332.1	4.73	754.2	[M+H]+	-	C-hexosyl-chrysin O-feruloylhexoside	Flavone C-glycosides	178000	179000	167000	152000	141000	118000	131000	159000	150000	116000	143000	139000	272000	351000	311500	318000	257000	287500	355000	286000	320500
pma6518	771.2	177.5	4.25	770.2	[M+H]+	-	C-pentosyl-chrysoeriol 7-O-feruloylhexoside	Flavone C-glycosides	88200	60400	49900	37300	53700	27700	45300	47300	48500	41600	13700	54000	7340	28800	18070	10900	17400	14150	13400	16300	14850
pma6561	341	179.2	2.86	342	[M-H]-	-	Caffeic acid O-glucoside	Hydroxycinnamoyl derivatives	10200000	10600000	10100000	10200000	10100000	10000000	9940000	9750000	9400000	9630000	9930000	9220000	8990000	10100000	9545000	12200000	10900000	11550000	12200000	7330000	9765000
pma6599	207.1	147.4	3.31	206.1	[M+H]+	-	6-Hydroxymethylherniarin	Hydroxycinnamoyl derivatives	987000	996000	1030000	1040000	981000	1020000	892000	925000	988000	932000	856000	835000	1100000	1200000	1150000	1090000	1150000	1120000	1310000	1090000	1200000
pma6625	405.1	242.2	4.63	406.1	[M-H]-	-	E-3,4,5'-Trihydroxy-3'-glucopyranosylstilbene	Others	70500	69600	67900	68800	67600	71100	72200	69400	70000	71800	77200	73600	47600	36200	41900	62000	44600	53300	51400	42600	47000
pma6638	477.2	328	5.3	476.2	[M+H]+	-	O-methylChrysoeriol 7-O-hexoside	Flavone	56900	53400	52600	51600	61800	58800	58100	61200	69200	69300	62800	48800	73000	51500	62250	32700	39800	36250	47800	59100	53450
pma6639	479.2	318	4.17	478.2	[M+H]+	-	Isorhamnetin O-hexoside	Flavonol	4880000	5510000	5780000	5570000	4700000	5290000	5340000	5290000	5490000	5470000	5060000	5490000	5650000	5010000	5330000	5810000	3290000	4550000	5930000	3640000	4785000
pmb0037	166.1	121.4	1.53	165.1	[M+H]+	C06199	Hordenine	Alkaloids	230000	266000	235000	246000	226000	257000	267000	243000	236000	244000	241000	219000	207000	148000	177500	173000	197000	185000	147000	232000	189500
pmb0064	374.1	198.6	2.05	373.1	[M+H]+	C04831	DIMBOA glucoside	Others	2670000	3360000	3400000	3740000	3410000	3550000	3820000	3360000	3960000	3250000	3840000	3060000	1670000	1940000	1805000	1810000	1920000	1865000	2460000	1640000	2050000
pmb0069	122	105.3	2.26	121	[M+H]+	C09815	Benzamide	Others	2920000	3830000	3730000	3610000	3840000	3800000	4060000	3730000	3720000	4110000	3430000	2820000	4640000	4520000	4580000	4590000	5110000	4850000	4490000	5180000	4835000
pmb0130	203	133.3	4.72	202	[M+H]+	-	N-Acetyl tryptamine	Phenolamides	76700	77100	75000	72200	64800	65900	63600	68900	57600	55900	54000	53600	21700	27500	24600	30400	10100	20250	22300	15300	18800
pmb0142	165.1	95.5	6.04	164.1	[M+H]+	C10945	Caffeic aldehyde	Hydroxycinnamoyl derivatives	223000	218000	228000	222000	207000	208000	207000	196000	200000	195000	182000	190000	222000	101000	161500	232000	119000	175500	167000	129000	148000
pmb0159	696.4	696.2	7.6	695.4	[M+H]+	-	DGMG (18:2) isomer2	Lipids_Glycerolipids	52900	46800	43600	40700	50100	43100	39000	37600	40000	41300	42000	35900	40900	31600	36250	28000	22200	25100	41700	64300	53000
pmb0160	353.3	261.8	7.6	352.3	[M+H]+	-	MAG (18:3) isomer5	Lipids_Glycerolipids	1540000	1480000	1420000	1380000	1320000	1300000	1270000	1270000	1250000	1220000	1210000	1210000	1110000	863000	986500	780000	808000	794000	1130000	1660000	1395000
pmb0161	696.4	337.8	8.12	695.4	[M+H]+	-	DGMG (18:2) isomer1	Lipids_Glycerolipids	702000	797000	805000	809000	669000	719000	601000	700000	639000	696000	671000	563000	606000	497000	551500	395000	445000	420000	595000	731000	663000
pmb0163	696.4	696.3	8.11	695.4	[M+H]+	-	DGMG (18:2) isomer3	Lipids_Glycerolipids	782000	800000	788000	784000	681000	740000	563000	709000	640000	689000	667000	560000	595000	488000	541500	407000	491000	449000	600000	711000	655500
pmb0164	355.1	263.8	8.46	354.1	[M+H]+	-	MAG (18:2) isomer1	Lipids_Glycerolipids	94400	89800	103000	116000	102000	110000	102000	83600	84800	83400	89300	81300	177000	152000	164500	227000	155000	191000	260000	147000	203500
pmb0165	494.3	476.6	8.55	493.3	[M+H]+	-	LysoPC 16:1	Lipids_Glycerophospholipids	100000	154000	166000	164000	174000	161000	155000	54700	153000	141000	154000	145000	218000	132000	175000	175000	108000	141500	138000	235000	186500
pmb0197	298.1	166.5	1.16	297.1	[M+H]+	-	N2-methylguanosine	Nucleotide and its derivates	1390000	1340000	1350000	1300000	1220000	1240000	1230000	1390000	1290000	1420000	1200000	1200000	629000	589000	609000	636000	691000	663500	744000	618000	681000
pmb0202	153	136.4	1.18	152	[M+H]+	C00385	Xanthine	Nucleotide and its derivates	592000	859000	694000	760000	878000	699000	662000	650000	655000	786000	681000	665000	846000	959000	902500	527000	1280000	903500	545000	820000	682500
pmb0242	310	251.6	3.08	310	Protonated	C00933	Sinapoylcholine	Cholines	363000	369000	404000	377000	298000	273000	325000	285000	396000	336000	338000	366000	118000	69700	93850	106000	133000	119500	136000	125000	130500
pmb0247	137.3	94.3	3.14	136.3	[M+H]+	C00568	p-Aminobenzoate	Benzoic acid derivatives	735000	744000	774000	633000	635000	702000	852000	821000	726000	744000	691000	661000	614000	906000	760000	897000	824000	860500	736000	680000	708000
pmb0277	331.1	315.8	5.74	330.1	[M+H]+	-	Tricin	Flavone	23800	28300	28500	24700	25000	26000	22900	22800	21100	23200	25600	20900	45600	33200	39400	53400	53000	53200	45100	22900	34000
pmb0287	351.4	277.8	7.47	350.4	[M+H]+	-	MAG (18:4) isomer2	Lipids_Glycerolipids	42600	38100	38500	35400	34400	33500	36000	34000	34800	31500	30800	33500	16100	27900	22000	18900	25400	22150	22300	26000	24150
pmb0292	387.1	331.8	7.65	386.1	[M+H]+	C00187	Cholesterol	Others	946000	899000	906000	871000	841000	882000	848000	841000	817000	822000	816000	793000	458000	612000	535000	576000	401000	488500	663000	417000	540000
pmb0296	357.2	339.9	8.97	356.2	[M+H]+	-	MAG (18:1) isomer2	Lipids_Glycerolipids	833000	765000	752000	718000	655000	748000	676000	706000	626000	672000	628000	612000	1050000	1030000	1040000	1240000	973000	1106500	1580000	871000	1225500
pmb0302	126.1	97.3	3.69	125.1	[M+H]+	C03557	2-Aminoethylphosphonate	Others	31100	42500	38300	30700	24000	26900	24900	26100	33100	27000	24500	28300	24700	24600	24650	46900	15900	31400	17600	30600	24100
pmb0322	653.3	345.9	4.76	652.3	[M+H]+	-	3’,4’,5’-Tricetin O-rutinoside	Flavone	12200	15700	17000	9220	11500	10900	7780	11400	9760	10600	9550	6910	10100	8680	9390	9	11800	5904.5	21500	16300	18900
pmb0323	251.1	233.5	1.97	250.1	[M+H]+	C03002	N-Caffeoyl putrescine	Phenolamides	870000	962000	1170000	1210000	910000	1330000	1320000	1320000	1270000	998000	1510000	1090000	371000	380000	375500	443000	315000	379000	382000	443000	412500
pmb0374	136.1	119.3	1.82	135.1	[M+H]+	-	Aminopurine	Others	10900000	12400000	12900000	10900000	11400000	13000000	13200000	13100000	13400000	12200000	12200000	12100000	15800000	15100000	15450000	13900000	11000000	12450000	13300000	11600000	12450000
pmb0382	339.1	177.5	3.88	338.1	[M+H]+	-	O-Feruloyl 4-hydroxylcoumarin	Coumarins	14300000	18400000	20300000	20000000	17200000	18500000	17500000	18200000	17400000	17700000	9520000	17800000	26400000	15000000	20700000	26800000	14800000	20800000	24800000	24200000	24500000
pmb0423	195.1	177.5	3.22	194.1	[M+H]+	-	Hydroxy-methoxycinnamate	Hydroxycinnamoyl derivatives	6220000	6360000	6730000	6900000	6900000	6490000	6430000	6010000	6250000	5730000	5510000	5870000	6330000	7400000	6865000	6070000	6490000	6280000	6210000	5740000	5975000
pmb0426	219.1	189.5	3.84	218.1	[M+H]+	C08309	5-Methoxy-N,N-dimethyltryptamine	Tryptamine derivatives	86700	77500	79000	69400	70500	59800	57600	62400	60400	64900	51100	49500	82600	132000	107300	90800	116000	103400	87000	51700	69350
pmb0449	162.1	98.3	0.8	161.1	[M+H]+	C00956	2-Aminoadipic acid (L-Homoglutamic acid)	Amino acids	299000	462000	427000	486000	475000	517000	395000	402000	432000	389000	355000	449000	491000	554000	522500	501000	467000	484000	600000	397000	498500
pmb0464	458.1	116.4	0.81	457.1	[M+H]+	-	Aspartic acid di-O-glucoside	Amino acid derivatives	32800000	26300000	33800000	21400000	21900000	24300000	24200000	28700000	22400000	33500000	27000000	30200000	24800000	16600000	20700000	18600000	18600000	18600000	11100000	24700000	17900000
pmb0468	178	161.5	1.65	177	[M+H]+	C03145	N-formylmethionine	Amino acid derivatives	934000	1250000	1010000	978000	832000	895000	910000	906000	806000	786000	735000	601000	769000	1240000	1004500	765000	628000	696500	849000	722000	785500
pmb0475	671.2	671	2.85	670.2	[M+H]+	-	Gallic acid O-feruloyl-O-hexosyl-O-hexoside	Hydroxycinnamoyl derivatives	229000	210000	194000	210000	274000	128000	208000	227000	114000	146000	175000	197000	259000	492000	375500	448000	292000	370000	217000	421000	319000
pmb0478	455.1	437.4	1.92	454.1	[M+H]+	-	Coumarin O-rutinoside	Hydroxycinnamoyl derivatives	87600	101000	101000	129000	137000	110000	123000	126000	147000	124000	139000	94900	56300	36600	46450	44000	72800	58400	61400	66400	63900
pmb0484	104.1	60.2	0.76	103.1	[M+H]+	C00114	Choline	Cholines	976000	1430000	1620000	1620000	1490000	1630000	1520000	1470000	1550000	1450000	1490000	1290000	1730000	1840000	1785000	1670000	1440000	1555000	1590000	1760000	1675000
pmb0489	397.1	147.4	1.73	396.1	[M+H]+	-	N-hexosyl-p-coumaroyl putrescine	Phenolamides	1480000	1610000	1490000	1710	1610000	1470000	1630000	1620000	1580000	1480000	1700000	1370000	1120000	723000	921500	1160000	912000	1036000	1420000	1030000	1225000
pmb0490	235.1	147.5	2.29	234.1	[M+H]+	C18326	N-p-Coumaroyl putrescine	Phenolamides	553000	627000	601000	654000	663000	569000	570000	527000	662000	608000	529000	591000	632000	720000	676000	735000	623000	679000	784000	578000	681000
pmb0492	584.2	325.8	2.42	583.2	[M+H]+	-	N',N",N"'-p-coumaroyl-cinnamoyl-caffeoyl spermidine	Phenolamides	68800	76400	71900	77200	87100	73600	95900	71500	78400	73400	88200	92400	47100	34200	40650	34800	41000	37900	64100	70200	67150
pmb0493	277.2	260.8	2.58	276.2	[M+H]+	-	N'-p-Coumaroyl agmatine	Phenolamides	99700	101000	94200	100000	70800	71400	98000	90900	90300	77500	105000	81400	21300	46300	33800	61200	131000	96100	108000	66000	87000
pmb0494	295	207.6	2.77	294	[M+H]+	-	N-Sinapoyl putrescine	Phenolamides	399000	404000	370000	384000	383000	342000	339000	367000	375000	337000	326000	330000	764000	844000	804000	902000	751000	826500	615000	679000	647000
pmb0496	307.2	177.5	2.78	306.2	[M+H]+	C18325	N-Feruloyl agmatine	Phenolamides	5360000	5550000	5370000	5620000	5260000	5310000	5090000	4870000	4560000	5220000	4810000	3690000	2020000	4110000	3065000	7630000	11100000	9365000	12600000	7900000	10250000
pmb0501	131.1	72.1	0.75	130.1	[M+H]+	C00179	Agmatine	Phenolamides	151000	210000	258000	236000	169000	186000	159000	194000	169000	206000	200000	156000	174000	234000	204000	233000	143000	188000	205000	222000	213500
pmb0503	439.1	147.4	2.11	438.1	[M+H]+	-	N-(4'-O-glycosyl)-p-coumaroyl agmatine	Phenolamides	93400	124000	123000	111000	118000	96800	145000	140000	119000	104000	128000	110000	42100	31600	36850	49700	157000	103350	184000	98200	141100
pmb0504	469.1	307.7	2.17	468.1	[M+H]+	-	N-(4'-O-glycosyl)-feruloyl agmatine	Phenolamides	555000	545000	604000	563000	564000	512000	562000	560000	468000	495000	464000	431000	184000	158000	171000	462000	843000	652500	1190000	696000	943000
pmb0505	235.1	147.4	2.38	234.1	[M+H]+	-	N'-p-Coumaroyl putrescine	Phenolamides	716000	784000	770000	727000	752000	662000	696000	731000	693000	764000	766000	634000	689000	1060000	874500	862000	763000	812500	926000	682000	804000
pmb0514	348.1	136.4	0.85	347.1	[M+H]+	C01367	Adenosine 3'-monophosphate	Nucleotide and its derivates	3490000	3770000	3480000	3600000	3500000	3340000	3930000	3100000	3640000	3850000	3770000	3700000	1510000	2120000	1815000	1280000	1690000	1485000	1600000	1130000	1365000
pmb0530	664.2	524.1	1.16	663.2	[M+H]+	C00003	Nicotinic acid adenine dinucleotide	Nucleotide and its derivates	6810000	8270000	8720000	7780000	8070000	8540000	7590000	8570000	8090000	9270000	7840000	9330000	9930000	6550000	8240000	5910000	4410000	5160000	3270000	8930000	6100000
pmb0532	349.1	137.4	1.16	348.1	[M+H]+	C00130	Inosine 5'-monophosphate	Nucleotide and its derivates	963000	1290000	1140000	1100000	1230000	983000	855000	1070000	1030000	1180000	995000	1180000	638000	501000	569500	406000	397000	401500	397000	367000	382000
pmb0541	697.1	696.9	2.09	697.1	Protonated	-	Cyanidin 3-O-glucosyl-malonylglucoside	Anthocyanins	120000	115000	119000	56600	93300	107000	110000	103000	106000	93600	90200	113000	139000	128000	133500	148000	71500	109750	125000	111000	118000
pmb0545	477.1	315.6	3.32	477.1	Protonated	-	Rosinidin O-hexoside	Anthocyanins	11300000	10300000	11000000	10000000	9240000	10400000	9500000	10700000	9940000	9590000	9230000	9590000	24700000	7590000	16145000	2740000	4350000	3545000	8520000	17300000	12910000
pmb0550	449.1	287.3	2.59	449.1	Protonated	C08604	Cyanidin 3-O-glucoside (Kuromanin)	Anthocyanins	123000	138000	101000	95800	114000	140000	125000	123000	125000	159000	144000	179000	199000	112000	155500	155000	154000	154500	154000	86500	120250
pmb0565	509.1	347.7	3.41	508.1	[M+H]+	-	Syringetin 3-O-hexoside	Flavonol	300000	240000	283000	221000	238000	274000	236000	202000	195000	149000	178000	231000	443000	543000	493000	385000	290000	337500	381000	197000	289000
pmb0566	581.2	287.3	3.74	580.2	[M+H]+	-	Luteolin O-hexosyl-O-pentoside	Flavone	52100	71300	69000	53800	51000	61900	26300	47600	61100	35100	28500	49600	30600	94400	62500	25900	43800	34850	46700	41700	44200
pmb0569	509.2	347.6	4.17	508.2	[M+H]+	-	Syringetin 5-O-hexoside	Flavone	180000	180000	180000	145000	155000	162000	178000	126000	141000	145000	149000	112000	179000	151000	165000	254000	234000	244000	298000	92000	195000
pmb0587	639.1	640	3.29	638.1	[M+H]+	-	Chrysoeriol O-glucuronic acid-O-hexoside	Flavone	579000	586000	635000	567000	557000	451000	566000	531000	421000	500000	416000	482000	1240000	447000	843500	153000	244000	198500	467000	940000	703500
pmb0588	611.1	449.4	3.32	610.1	[M+H]+	-	Luteolin 3',7-di-O-glucoside	Flavone	284000	252000	306000	310000	275000	242000	251000	257000	252000	263000	222000	240000	301000	219000	260000	251000	152000	201500	213000	240000	226500
pmb0590	461.1	257.4	3.76	460.1	[M+H]+	-	Acacetin O-glucuronic acid	Flavone	15700	26400	32700	29100	26700	26300	20700	23000	24200	16900	21900	21900	20600	20000	20300	11800	25800	18800	11500	19700	15600
pmb0595	479.2	317.8	4.17	478.2	[M+H]+	-	Isorhamnetin 5-O-hexoside	Flavonol	4380000	5600000	4890000	5400000	4810000	4770000	5240000	5170000	4800000	4680000	5050000	5160000	5080000	4740000	4910000	5320000	3200000	4260000	5640000	3660000	4650000
pmb0602	509.3	283.6	4.17	508.3	[M+H]+	-	Syringetin 7-O-hexoside	Flavone	149000	125000	146000	122000	132000	157000	136000	140000	150000	143000	123000	137000	161000	147000	154000	224000	187000	205500	262000	88600	175300
pmb0603	625.1	331.7	4.17	624.1	[M+H]+	-	Chrysoeriol O-hexosyl-O-hexoside	Flavone	440000	411000	374000	336000	335000	275000	306000	344000	363000	295000	295000	340000	385000	351000	368000	397000	226000	311500	357000	214000	285500
pmb0608	549.1	301.7	4.55	548.1	[M+H]+	-	Chrysoeriol O-malonylhexoside	Flavone	31900	24700	37600	33000	31600	22000	20000	26100	42400	27900	25300	37800	57400	30200	43800	53400	35000	44200	58900	36100	47500
pmb0615	789.1	789.1	2.58	788.1	[M+H]+	-	Hesperetin C-hexosyl-O-hexosyl-O-hexoside	Flavone C-glycosides	846000	759000	660000	742000	749000	492000	603000	715000	580000	667000	769000	672000	1500000	494000	997000	1230000	552000	891000	777000	777000	777000
pmb0618	627.1	430	2.78	626.1	[M+H]+	-	8-C-hexosyl-hesperetin O-hexoside	Flavone C-glycosides	7080000	8250000	8020000	8140000	7400000	7270000	7860000	7810000	7540000	8280000	7180000	8970000	9830000	10300000	10065000	8410000	8050000	8230000	9740000	7920000	8830000
pmb0619	775.1	774.9	2.67	774.1	[M+H]+	-	Eriodictiol 6-C-hexoside 8-C-hexoside-O-hexoside	Flavone C-glycosides	7080000	7670000	7760000	8310000	7610000	7310000	7410000	8190000	7220000	6960000	7780000	7910000	8640000	9900000	9270000	8150000	6730000	7440000	7240000	7450000	7345000
pmb0624	611.1	329	3.09	610.1	[M+H]+	-	6-C-hexosyl-luteolin O-hexoside	Flavone C-glycosides	111000	112000	137000	114000	86500	98400	71200	82600	111000	101000	119000	87900	98300	78300	88300	78100	85600	81850	83900	76600	80250
pmb0626	757.1	757	3.1	756.1	[M+H]+	-	6-C-hexosyl-apigenin O-hexosyl-O-hexoside	Flavone C-glycosides	124000	160000	189000	155000	140000	122000	128000	118000	153000	103000	157000	125000	158000	142000	150000	109000	89700	99350	104000	103000	103500
pmb0636	581.1	335.9	3.18	580.1	[M+H]+	-	6-C-hexosyl luteolin O-pentoside	Flavone C-glycosides	63400	58300	58000	43800	42500	39500	29300	52800	50000	50900	35700	43100	33800	35000	34400	38800	31900	35350	33000	14500	23750
pmb0639	757.2	757	3.13	756.2	[M+H]+	-	8-C-hexosyl-apigenin O-hexosyl-O-hexoside	Flavone C-glycosides	1510000	1490000	1360000	1490000	1420000	1350000	1410000	1360000	1490000	1170000	1240000	1210000	1280000	1090000	1185000	1260000	927000	1093500	979000	1080000	1029500
pmb0645	627.1	447.3	3.41	626.1	[M+H]+	-	6-C-hexosyl-hesperetin O-hexoside	Flavone C-glycosides	2410000	2300000	2370000	2220000	2060000	2210000	2040000	1940000	2020000	1690000	2010000	1940000	2440000	1480000	1960000	2590000	1500000	2045000	2010000	1500000	1755000
pmb0653	595.1	415.4	3.68	594.1	[M+H]+	-	di-C,C-hexosyl-apigenin	Flavone C-glycosides	40700	59500	37900	45300	44900	50600	43100	34400	67100	73200	61400	36400	28400	45600	37000	30100	21700	25900	36600	48700	42650
pmb0661	609.1	463.4	3.87	608.1	[M+H]+	-	Chrysoeriol C-hexosyl-O-rhamnoside	Flavone C-glycosides	265000	259000	292000	258000	219000	213000	260000	240000	185000	220000	182000	155000	310000	306000	308000	304000	161000	232500	205000	229000	217000
pmb0662	787.2	733.2	3.64	786.2	[M+H]+	-	C-hexosyl-luteolin O-feruloylhexoside	Flavone C-glycosides	395000	421000	414000	335000	332000	434000	346000	269000	267000	387000	360000	200000	159000	175000	167000	113000	168000	140500	281000	250000	265500
pmb0663	611.1	299.8	3.75	610.1	[M+H]+	-	8-C-hexosyl-luteolin O-hexoside	Flavone C-glycosides	116000	152000	114000	154000	79500	110000	106000	101000	86500	93700	122000	120000	125000	125000	125000	79700	86200	82950	90800	74700	82750
pmb0665	611.2	299.8	3.78	610.2	[M+H]+	-	Luteolin 8-C-hexosyl-O-hexoside	Flavone C-glycosides	27100000	29400000	25700000	24900000	23100000	23800000	22000000	22300000	20500000	22100000	20500000	20100000	26600000	23200000	24900000	24400000	17400000	20900000	21700000	18600000	20150000
pmb0677	831	831	3.84	830	[M+H]+	-	C-hexosyl-chrysoeriol O-sinapoylhexoside	Flavone C-glycosides	22700	32300	33200	27200	27000	27300	14900	15000	18800	15000	15100	12600	25400	32500	28950	34400	35600	35000	26300	38100	32200
pmb0678	771.2	753	4.26	770.2	[M+H]+	-	8-C-hexosyl-apigenin O-feruloylhexoside	Flavone C-glycosides	71100	69900	41300	60200	52300	37400	47200	41100	38600	31300	35800	47900	9120	10700	9910	14000	15700	14850	19200	17000	18100
pmb0680	741.2	740.9	3.97	740.2	[M+H]+	-	C-hexosyl-apigenin O-p-coumaroylhexoside	Flavone C-glycosides	35700	43300	53900	46100	23700	27600	42200	41200	41300	28800	33300	34600	25800	1360	13580	8600	8360	8480	30400	32200	31300
pmb0691	757.1	757	3.09	756.1	[M+H]+	-	Luteolin C-hexosyl-O-rhamnoside O-hexoside	Flavone C-glycosides	194000	157000	180000	188000	172000	161000	194000	175000	173000	153000	180000	143000	149000	156000	152500	165000	78800	121900	127000	149000	138000
pmb0711	611.2	303.7	3.7	610.2	[M+H]+	-	Quercetin 7-O-rutinoside	Flavonol	8260000	9480000	10500000	9530000	8800000	9030000	8360000	8820000	7870000	7910000	8100000	8160000	10200000	9250000	9725000	8880000	6040000	7460000	8120000	7170000	7645000
pmb0712	655.2	331.7	3.5	654.2	[M+H]+	-	Tricin 5-O-hexosyl-O-hexoside	Flavone	125000	207000	189000	158000	114000	148000	122000	216000	136000	148000	141000	113000	176000	87400	131700	74700	86700	80700	139000	151000	145000
pmb0713	655.2	331.7	3.37	654.2	[M+H]+	-	Tricin 7-O-hexosyl-O-hexoside	Flavone	84800	64200	75900	91200	115000	36500	71400	81400	75000	57600	52200	118000	118000	50700	84350	22200	40600	31400	98300	79400	88850
pmb0720	579.1	331.7	4.56	578.1	[M+H]+	-	Tricin O-malonylhexoside	Flavone	24700	27400	28000	25000	15800	16900	18900	25000	20800	13400	28300	12400	18000	29500	23750	26400	16700	21550	63700	29500	46600
pmb0749	369.1	177.5	2.12	368.1	[M+H]+	-	O-Feruloyl quinic acid	Quinate and its derivatives	78400	70900	91300	80800	38900	41100	65900	90200	71600	59700	70800	47100	128000	177000	152500	114000	81200	97600	143000	122000	132500
pmb0750	355.1	145.4	2.35	354.1	[M+H]+	C17147	Neochlorogenic acid (5-O-Caffeoylquinic acid)	Quinate and its derivatives	4840000	5950000	6150000	12300000	5660000	4450000	4420000	4610000	4710000	5570000	4610000	3900000	9660000	7350000	8505000	7580000	7760000	7670000	10200000	7920000	9060000
pmb0751	321.1	147.5	3.81	320.1	[M+H]+	-	5-O-p-Coumaroyl shikimic acid	Quinate and its derivatives	164000	164000	154000	178000	156000	165000	144000	131000	132000	127000	142000	126000	118000	103000	110500	129000	79100	104050	89200	124000	106600
pmb0752	369.1	177.5	3.01	368.1	[M+H]+	C02572	3-O-Feruloyl quinic acid	Quinate and its derivatives	81100	124000	120000	105000	96200	102000	108000	102000	84200	96500	85300	84600	206000	207000	206500	152000	138000	145000	147000	149000	148000
pmb0764	144.1	142.9	2.6	143.1	[M+H]+	C04294	4-Methyl-5-thiazoleethanol	Others	43700	53300	44000	43600	44100	52700	50400	59600	51500	71300	56900	52300	39500	45800	42650	38900	38800	38850	64100	57800	60950
pmb0766	390.4	284.9	7.2	389.4	[M+H]+	-	Azoxystrobin acid	Others	2480000	2420000	2520000	2350000	2170000	2270000	2080000	2160000	2110000	2170000	1990000	1990000	1590000	2180000	1885000	1470000	1540000	1505000	2260000	2380000	2320000
pmb0767	302.4	284.9	7.25	301.4	[M+H]+	-	D-erythro-Dihydrosphingosine	Others	19000	20100	22900	18000	17100	21200	19100	14900	16800	18300	17100	15900	10200	18800	14500	11800	14100	12950	26700	19000	22850
pmb0771	314	177.5	4.91	313	[M+H]+	C02717	N-Feruloyl tyramine	Phenolamides	2980000	2670000	2620000	2550000	2400000	2480000	2280000	2240000	2250000	2090000	2150000	2080000	3020000	1300000	2160000	1200000	2160000	1680000	2190000	3320000	2755000
pmb0774	177.2	160.5	1.63	176.2	[M+H]+	C17203	N-hydroxy tryptamine	Tryptamine derivatives	29700000	30700000	26900000	26600000	30100000	24200000	29500000	21200000	26600000	20000000	24000000	21200000	22200000	35100000	28650000	23400000	15700000	19550000	24000000	19700000	21850000
pmb0782	86.1	56	1.19	85.1	[M+H]+	C01746	Piperidine	Alkaloids	6720000	9290000	9330000	9510000	10100000	8950000	9260000	9710000	8970000	10100000	9920000	8590000	11000000	6370000	8685000	7240000	9400000	8320000	9870000	11000000	10435000
pmb0785	130.1	128.4	4.71	129.1	[M+H]+	C06323	Isoquinoline	Alkaloids	485000	528000	570000	575000	559000	625000	608000	588000	666000	628000	646000	556000	167000	175000	171000	146000	192000	169000	229000	171000	200000
pmb0786	180	84.2	0.69	179	[M+H]+	C00329	Glucosamine	Carbohydrates	666000	393000	603000	466000	718000	622000	961000	1220000	724000	999000	486000	358000	545000	640000	592500	346000	789000	567500	499000	732000	615500
pmb0789	332.1	314.7	1.16	331.1	[M+H]+	-	Pyridoxine O-glucoside	Vitamins	19900000	19400000	19300000	19100000	18600000	18100000	18300000	19300000	19100000	19100000	18200000	18500000	23100000	31100000	27100000	30700000	26500000	28600000	29100000	25500000	27300000
pmb0800	123.1	80.3	1.52	122.1	[M+H]+	C00153	Niacinamide	Vitamins	5970000	7650000	8030000	8140000	8080000	8470000	9250000	9010000	9370000	9220000	9220000	8620000	4440000	4410000	4425000	3750000	6100000	4925000	6140000	5520000	5830000
pmb0801	346	184.5	1.58	345	[M+H]+	-	4-Pyridoxic acid O-hexoside	Vitamins	3060000	3290000	3130000	3360000	3170000	3120000	3160000	3220000	3020000	3110000	2880000	3000000	3420000	3250000	3335000	5450000	3190000	4320000	3600000	3350000	3475000
pmb0802	220.2	202.7	2.15	219.2	[M+H]+	C00864	D-Pantothenic acid	Vitamins	12500000	13900000	13300000	12800000	12500000	11600000	11800000	11900000	11700000	11100000	11000000	10300000	11400000	15100000	13250000	16100000	12900000	14500000	13000000	14700000	13850000
pmb0818	206.1	147.5	2.39	205.1	[M+H]+	C05660	Methoxyindoleacetic acid	Indole derivatives	9680000	11500000	11400000	11700000	11500000	9850000	9900000	9750000	10100000	10200000	10200000	8250000	14700000	10000000	12350000	14600000	12800000	13700000	16200000	13200000	14700000
pmb0819	157	130.4	2.39	156	[M+H]+	C02938	3-Indoleacetonitrile	Indole derivatives	857000	723000	809000	840000	949000	1010000	1220000	1250000	1330000	1320000	1570000	1380000	1040000	831000	935500	1310000	1160000	1235000	1320000	956000	1138000
pmb0824	537.1	177.5	2.68	536.1	[M+H]+	-	Syringic acid O-feruloyl-O-hexoside	Benzoic acid derivatives	64100	70200	62300	74100	88000	65100	64700	65200	59300	75600	69800	68900	120000	134000	127000	143000	75900	109450	61300	86800	74050
pmb0835	611.2	611.1	2.36	610.2	[M+H]+	-	Gallocatechin-gallocatechin	Catechin derivatives	124000	125000	116000	119000	112000	86300	123000	109000	105000	84500	111000	74200	50000	19400	34700	25600	49400	37500	53500	47000	50250
pmb0848	494.3	184.6	7.88	493.3	[M+H]+	-	LysoPC 16:1 (2n isomer)	Lipids_Glycerophospholipids	1070000	1090000	1030000	1010000	933000	948000	933000	980000	928000	929000	883000	978000	1960000	558000	1259000	1080000	352000	716000	444000	1600000	1022000
pmb0852	520.3	502.3	8.43	519.3	[M+H]+	-	LysoPC 18:2	Lipids_Glycerophospholipids	19100000	19700000	20300000	20700000	20700000	21300000	21400000	22500000	22000000	22600000	22600000	24100000	16200000	13700000	14950000	16400000	12700000	14550000	15300000	17100000	16200000
pmb0854	518.3	459.6	8.79	517.3	[M+H]+	-	LysoPC 18:3	Lipids_Glycerophospholipids	13600000	15300000	15000000	14500000	15000000	14500000	15000000	15500000	14600000	17200000	16500000	16200000	17800000	10400000	14100000	20200000	13000000	16600000	20500000	15400000	17950000
pmb0855	496.3	478.3	8.8	495.3	[M+H]+	-	LysoPC 16:0	Lipids_Glycerophospholipids	2550000	2550000	2810000	2660000	2520000	2650000	2400000	2650000	2500000	2480000	2480000	2500000	3210000	1880000	2545000	3550000	2260000	2905000	3310000	2720000	3015000
pmb0856	480.5	339.9	8.86	479.5	[M+H]+	-	LysoPE 18:1 (2n isomer)	Lipids_Glycerophospholipids	2970000	3080000	3030000	3050000	2850000	3060000	2990000	2970000	2860000	2930000	2800000	3100000	2550000	1940000	2245000	1110000	1120000	1115000	1960000	4240000	3100000
pmb0859	522.4	184.5	8.91	521.4	[M+H]+	-	LysoPC 18:1 (2n isomer)	Lipids_Glycerophospholipids	17100000	16000000	16000000	15100000	14500000	14700000	14400000	15000000	14000000	13600000	13500000	14200000	15800000	11800000	13800000	7340000	6550000	6945000	6450000	19800000	13125000
pmb0862	440.1	422.7	6.77	439.1	[M+H]+	-	LysoPC 12:1	Lipids_Glycerophospholipids	43800	42500	37900	38600	37300	38800	34800	37600	36800	33100	34300	35900	29100	33600	31350	13000	32500	22750	20600	53200	36900
pmb0863	492.3	184.5	7.34	491.3	[M+H]+	-	LysoPC 16:2 (2n isomer)	Lipids_Glycerophospholipids	10800000	10600000	10400000	9880000	9750000	9740000	8140000	9560000	9350000	9190000	9130000	9310000	22700000	6520000	14610000	17300000	4190000	10745000	5820000	19500000	12660000
pmb0864	426.3	285.8	7.69	425.3	[M+H]+	-	LysoPE 14:0	Lipids_Glycerophospholipids	136000	135000	131000	139000	133000	123000	127000	126000	129000	127000	123000	114000	117000	77500	97250	130000	101000	115500	141000	103000	122000
pmb0865	518.2	500.3	7.71	517.2	[M+H]+	-	LysoPC 18:3 (2n isomer)	Lipids_Glycerophospholipids	1410000	1460000	1500000	1400000	1390000	1370000	1350000	1380000	1370000	1310000	1340000	1400000	2070000	797000	1433500	1550000	458000	1004000	733000	1910000	1321500
pmb0866	468.1	450.5	7.74	467.1	[M+H]+	-	LysoPC 14:0	Lipids_Glycerophospholipids	864000	847000	825000	805000	754000	761000	785000	753000	768000	766000	720000	776000	768000	502000	635000	746000	608000	677000	626000	681000	653500
pmb0873	520	125	8.25	519	[M+H]+	-	LysoPC 18:2 (2n isomer)	Lipids_Glycerophospholipids	1680000	1640000	1640000	1550000	1500000	1450000	1460000	1520000	1400000	1470000	1400000	1500000	2090000	1320000	1705000	1400000	809000	1104500	988000	2240000	1614000
pmb0874	478.6	337.9	8.38	477.6	[M+H]+	-	LysoPE 18:2 (2n isomer)	Lipids_Glycerophospholipids	6730000	6750000	7310000	7000000	7210000	8300000	7610000	8300000	8050000	7590000	8320000	7480000	4820000	3930000	4375000	5500000	4660000	5080000	5450000	5810000	5630000
pmb0876	454.2	314	8.74	453.2	[M+H]+	-	LysoPE 16:0	Lipids_Glycerophospholipids	26400000	24200000	25100000	24100000	23000000	23400000	23100000	23600000	22400000	22300000	22500000	22100000	27700000	19900000	23800000	29600000	22900000	26250000	46800000	28300000	37550000
pmb0880	482.1	314	8.98	481.1	[M+H]+	-	LysoPE 18:0 (2n isomer)	Lipids_Glycerophospholipids	2440	1330	9	3130	2010	1780	2900	2500	2120	1030	2230	1910	1390	1050	1220	1760	9	884.5	2790	1160	1975
pmb0882	522.1	125.5	9.07	521.1	[M+H]+	-	LysoPC 18:1	Lipids_Glycerophospholipids	2800000	2830000	2900000	2740000	2560000	2670000	2610000	2660000	2500000	2520000	2450000	2570000	2710000	2150000	2430000	1290000	1140000	1215000	1170000	3430000	2300000
pmb0883	482.1	341.9	9.86	481.1	[M+H]+	-	LysoPE 18:0	Lipids_Glycerophospholipids	90400	95000	94700	96800	81700	89500	93100	104000	89300	102000	85600	88500	91200	107000	99100	118000	99000	108500	421000	184000	302500
pmb0889	279.3	201.5	8.96	278.3	[M+H]+	C08364	Punicic acid	Lipids_Fatty acids	18700000	17000000	17600000	17500000	16200000	16900000	15900000	16600000	16100000	16100000	16200000	16100000	12800000	16900000	14850000	16100000	14100000	15100000	18600000	21100000	19850000
pmb0890	355.1	337.9	10.52	354.1	[M+H]+	-	MAG (18:2)	Lipids_Glycerolipids	39100000	28300000	28300000	26400000	24400000	26300000	23900000	25500000	23600000	21200000	21000000	19300000	38800000	47200000	43000000	47000000	35400000	41200000	45700000	33000000	39350000
pmb0896	265.1	177.5	2.33	264.1	[M+H]+	-	N'-Feruloyl putrescine	Phenolamides	6180000	6760000	6310000	6520000	7210000	5750000	5320000	6300000	5170000	5310000	5460000	5870000	15900000	7900000	11900000	6000000	7020000	6510000	6690000	13900000	10295000
pmb0962	235.1	118.4	0.8	234.1	[M+H]+	-	Lysine butyrate	Amino acid derivatives	1880000	1860000	1800000	1920000	1980000	1690000	1970000	1750000	1900000	1990000	2030000	1730000	1340000	1590000	1465000	1640000	1570000	1605000	1620000	1600000	1610000
pmb0964	366.2	203.5	0.8	365.2	[M+H]+	-	iP7G	Nucleotide and its derivates	7640000	7880000	9300000	7680000	9000000	9390000	9630000	8030000	8040000	8890000	8700000	7590000	9100000	8470000	8785000	7470000	6040000	6755000	5380000	8380000	6880000
pmb0981	348.2	136.4	1.16	347.2	[M+H]+	C00020	Adenosine 5'-monophosphate	Nucleotide and its derivates	12600000	14200000	14000000	14900000	15600000	13000000	12400000	13600000	12100000	15300000	13500000	12900000	8050000	6830000	7440000	5160000	5750000	5455000	5050000	4880000	4965000
pmb0998	364.1	152.5	1.01	363.1	[M+H]+	C00144	Guanosine 5'-monophosphate	Nucleotide and its derivates	611000	699000	662000	618000	666000	595000	508000	630000	573000	593000	615000	628000	399000	317000	358000	225000	395000	310000	247000	332000	289500
pmb1096	118	58.2	2.39	117	[M+H]+	C00463	Indole	Indole derivatives	14200000	17600000	16700000	17600000	15900000	15200000	15300000	14900000	15500000	14900000	16200000	13200000	23100000	16500000	19800000	21400000	18500000	19950000	25100000	20000000	22550000
pmb1240	503.2	311.8	3.79	502.2	[M+H]+	-	Phellodensin F	Others	208000	171000	193000	173000	159000	153000	135000	152000	148000	140000	164000	128000	92300	106000	99150	103000	106000	104500	116000	89700	102850
pmb1283	448.1	215.7	4.16	447.1	[M+H]+	-	L-Glutaminyl-L-valyl-L-valyl-L-cysteine	Amino acid derivatives	29800	29800	32600	32800	34600	22700	10400	31100	9	25500	21200	17100	36000	37800	36900	37400	33200	35300	33400	31200	32300
pmb1318	457.2	191.5	4.48	456.2	[M+H]+	-	8-Methyl-2-oxo-4-phenyl-2H-chromen-7-yl 4-(hexyloxy)benzoate	Benzoic acid derivatives	1620000	1510000	1250000	1330000	1300000	1290000	1170000	1330000	1210000	1360000	1050000	1160000	2300000	2680000	2490000	2240000	1960000	2100000	2650000	1620000	2135000
pmb1452	275.1	258.1	6.23	274.1	[M+H]+	-	N-Lauryldiethanolamine	Others	931000	1050000	934000	1060000	1040000	951000	990000	960000	960000	942000	948000	924000	993000	1090000	1041500	768000	1050000	909000	1430000	1290000	1360000
pmb1562	351	259.9	7.8	350	[M+H]+	-	MAG (18:4) isomer3	Lipids_Glycerolipids	18400	20600	23500	16500	20800	22700	20500	16300	17200	18400	15500	18000	19800	24400	22100	23600	26900	25250	44300	20700	32500
pmb1574	277.2	137.5	8.21	276.2	[M+H]+	-	Octadecadien-6-ynoic acid	Lipids_Fatty acids	885000	863000	851000	840000	822000	828000	832000	858000	803000	786000	780000	810000	1260000	1340000	1300000	1010000	1100000	1055000	1510000	1210000	1360000
pmb1605	353.3	335.8	8.45	352.3	[M+H]+	-	MAG (18:3) isomer3	Lipids_Glycerolipids	4540000	4210000	4230000	4140000	3790000	4000000	3710000	3930000	3750000	3630000	3660000	3690000	6340000	6900000	6620000	8400000	5730000	7065000	10600000	5070000	7835000
pmb1626	534.4	262.9	9.22	533.4	[M+H]+	-	MGMG (18:2) isomer1	Lipids_Glycerolipids	7720000	7450000	6760000	7340000	7370000	6670000	6150000	7510000	5960000	6830000	5820000	6130000	11900000	11200000	11550000	13800000	10700000	12250000	15800000	8770000	12285000
pmb1650	279.2	149.4	9.71	278.2	[M+H]+	-	Octadeca-11E,13E,15Z-trienoic acid	Lipids_Fatty acids	21200000	19100000	20400000	20500000	18600000	20500000	17900000	17800000	17200000	16500000	16300000	15900000	15100000	19300000	17200000	17300000	17600000	17450000	18300000	19400000	18850000
pmb1652	149	121.3	9.71	148	[M+H]+	-	Phthalic anhydride	Others	2760000	2470000	2590000	2500000	2390000	2610000	2290000	2390000	2240000	2080000	2090000	1930000	2000000	2680000	2340000	2310000	2410000	2360000	2640000	2380000	2510000
pmb1656	353.1	173.7	9.9	352.1	[M+H]+	-	MAG (18:3) isomer4	Lipids_Glycerolipids	355000	264000	280000	267000	239000	262000	237000	250000	248000	223000	217000	184000	420000	501000	460500	530000	347000	438500	536000	338000	437000
pmb1912	474.2	327.8	2.3	473.2	[M+H]+	C00234	10-Formyl-THF	Others	1340000	1430000	1350000	1030000	1180000	1530000	1580000	1580000	1490000	1340000	1170000	1170000	3800000	4170000	3985000	4720000	2590000	3655000	1740000	3230000	2485000
pmb2211	343.1	240.9	6.59	342.1	[M+H]+	-	Cocamidopropyl betaine	Others	1580000	1500000	1460000	1380000	1380000	1390000	1300000	1280000	1310000	1270000	1300000	1190000	1290000	1430000	1360000	1310000	1300000	1305000	1390000	1740000	1565000
pmb2221	318.3	300.9	6.95	317.3	[M+H]+	C12144	4-Hydroxysphinganine	Lipids_Fatty acids	8170000	8070000	8300000	7810000	7800000	7540000	7460000	7560000	7270000	7240000	7270000	7540000	5950000	5150000	5550000	7070000	6250000	6660000	13600000	8340000	10970000
pmb2222	319.1	301.9	7.07	318.1	[M+H]+	-	Phytocassane C	Terpenoids	516000	524000	558000	491000	544000	526000	498000	538000	528000	470000	474000	506000	419000	375000	397000	457000	386000	421500	935000	543000	739000
pmb2228	538.1	184.5	6.84	537.1	[M+H]+	-	LysoPC 19:0	Lipids_Glycerophospholipids	152000	143000	153000	159000	134000	125000	123000	139000	123000	126000	121000	137000	205000	182000	193500	136000	86600	111300	97700	242000	169850
pmb2251	694.1	335.8	7.6	693.1	[M+H]+	-	DGMG (18:1)	Lipids_Glycerolipids	446000	395000	370000	391000	354000	339000	275000	348000	347000	303000	319000	271000	311000	258000	284500	242000	209000	225500	329000	531000	430000
pmb2260	480.1	184.5	7.76	479.1	[M+H]+	-	LysoPC 15:1	Lipids_Glycerophospholipids	88800	94100	86500	100000	92100	89800	95000	99700	95500	86100	96400	91400	94400	67300	80850	102000	78500	90250	105000	70100	87550
pmb2319	482.3	184.5	8.26	481.3	[M+H]+	-	LysoPC 15:0	Lipids_Glycerophospholipids	599000	576000	632000	590000	584000	530000	547000	592000	566000	552000	574000	545000	563000	468000	515500	732000	543000	637500	734000	433000	583500
pmb2325	353.1	261.8	8.42	352.1	[M+H]+	-	MAG (18:3) isomer2	Lipids_Glycerolipids	6380000	5730000	6170000	5640000	5360000	6010000	5530000	5890000	5590000	5070000	5390000	4870000	9260000	9690000	9475000	11600000	8160000	9880000	14300000	8130000	11215000
pmb2363	357.2	339.9	8.76	356.2	[M+H]+	-	MAG (18:1) isomer1	Lipids_Glycerolipids	1060000	925000	924000	946000	854000	875000	831000	844000	792000	770000	753000	708000	503000	514000	508500	688000	618000	653000	880000	680000	780000
pmb2369	772.1	478.4	8.79	771.1	[M+H]+	-	PC 19:2/16:0	Lipids_Glycerophospholipids	3070	5020	7070	7760	6290	6500	6770	7170	4700	5280	4110	3180	8810	3520	6165	10700	4210	7455	9680	7920	8800
pmb2383	534.1	338	9.04	533.1	[M+H]+	-	MGMG (18:2) isomer2	Lipids_Glycerolipids	2540000	2310000	2610000	2440000	2230000	2230000	2030000	2360000	2050000	1970000	2080000	1960000	3780000	3690000	3735000	4240000	3840000	4040000	6480000	3270000	4875000
pmb2388	524.1	507.4	8.91	523.1	[M+H]+	-	LysoPC 18:0 (2n isomer)	Lipids_Glycerophospholipids	2560000	2370000	2450000	2360000	2210000	2380000	2210000	2310000	2210000	2060000	2140000	2050000	2320000	1780000	2050000	1100000	976000	1038000	985000	2920000	1952500
pmb2406	510.1	510.4	9.34	509.1	[M+H]+	-	LysoPC 17:0	Lipids_Glycerophospholipids	1110000	1270000	1180000	1210000	1200000	1170000	1060000	1220000	1130000	1100000	1130000	1190000	1400000	1190000	1295000	1780000	889000	1334500	2390000	1180000	1785000
pmb2444	353.2	261.8	10.06	352.2	[M+H]+	-	MAG (18:3) isomer1	Lipids_Glycerolipids	5030000	4660000	5230000	5160000	4570000	5340000	4770000	5470000	5100000	4640000	4650000	3770000	5800000	7620000	6710000	7230000	5140000	6185000	6030000	4170000	5100000
pmb2497	197	135.1	0.71	198	[M-H]-	C05584	4-Hydroxy-3-methoxymandelate	Organic acids	83800	77600	77500	88700	82500	88700	78600	82600	81900	72000	78300	76100	87200	105000	96100	95200	93400	94300	103000	102000	102500
pmb2507	213.1	78.9	0.92	214.1	[M-H]-	C00672	2-Deoxyribose 1-phosphate	Carbohydrates	41200	38100	39200	41000	31200	27500	39800	33300	32300	33700	56800	40400	48500	43200	45850	29500	31500	30500	38900	30400	34650
pmb2554	529.1	355.9	2.16	530.1	[M-H]-	-	5-O-Feruloyl quinic acid glucoside	Quinate and its derivatives	70600	68700	69800	70000	74200	69000	70200	64000	67100	69100	64500	69400	109000	95700	102350	82300	94500	88400	101000	74300	87650
pmb2561	190.1	84	2.37	191.1	[M-H]-	C02712	N-Acetylmethionine	Amino acid derivatives	35000	29500	40500	26200	29100	37900	33900	32000	39400	29100	28400	32700	80600	57600	69100	93600	51900	72750	59400	67500	63450
pmb2586	593.1	549.4	3.72	594.1	[M-H]-	-	Gallocatechin-catechin	Catechin derivatives	689000	671000	703000	674000	716000	721000	674000	708000	638000	690000	765000	690000	647000	476000	561500	664000	449000	556500	575000	456000	515500
pmb2591	245	203.2	3.87	246	[M-H]-	C03137	Acetyl tryptophan	Amino acid derivatives	4860000	4380000	4290000	4140000	3900000	3950000	3950000	3550000	3670000	3480000	3650000	3380000	3540000	4510000	4025000	3440000	3580000	3510000	4360000	3880000	4120000
pmb2620	207.1	192.1	5.52	208.1	[M-H]-	-	3,4-Dimethoxycinnamic acid	Hydroxycinnamoyl derivatives	1570000	1640000	1800000	1780000	1960000	1890000	2030000	2090000	2130000	2390000	2520000	2460000	833000	1230000	1031500	1310000	1140000	1225000	1410000	844000	1127000
pmb2636	335.1	253.3	6.89	336.1	[M-H]-	-	8,15-DiHETE	Lipids_Fatty acids	11500	11100	11500	12400	11800	12000	11700	10400	13200	11700	15200	12000	11300	12700	12000	15400	11900	13650	21000	14300	17650
pmb2640	199	181.3	9.66	200	[M-H]-	C02679	Lauric acid (C12:0)	Lipids_Fatty acids	15200	14300	15800	14400	14900	16100	15400	14700	14500	17200	15200	14900	16200	18800	17500	19100	17000	18050	18400	16000	17200
pmb2643	225	207.2	10.05	226	[M-H]-	C08322	Myristoleic acid (C14:1)	Lipids_Fatty acids	41600	55900	60300	63100	74100	66700	73300	69100	68800	73000	74900	76600	73900	121000	97450	39100	55200	47150	105000	66200	85600
pmb2653	649.1	503.3	0.76	650.1	[M-H]-	-	D(+)-Melezitose O-rhamnoside	Carbohydrates	340000	349000	301000	364000	349000	278000	300000	327000	260000	286000	275000	264000	345000	323000	334000	213000	433000	323000	85300	436000	260650
pmb2654	460.1	118.2	0.78	461.1	[M-H]-	-	Anthranilate O-hexosyl-O-hexoside	Benzoic acid derivatives	1970000	1540000	2270000	1680000	1540000	1830000	1720000	1840000	1840000	1690000	1770000	1840000	2340000	4070000	3205000	3960000	1760000	2860000	2750000	2590000	2670000
pmb2657	289.1	191.2	0.71	290.1	[M-H]-	C03406	Argininosuccinate	Organic acids	612000	630000	624000	604000	572000	594000	628000	654000	629000	520000	628000	587000	317000	271000	294000	458000	430000	444000	316000	389000	352500
pmb2673	210.1	135.2	1.5	211.1	[M-H]-	-	3-(6-Hydroxy-3,4-dioxo-1,5-cyclohexadien-1-yl)-L-alanine	Amino acid derivatives	59600	55300	55700	52700	52000	52600	59300	46000	39900	49500	64700	48900	51700	40900	46300	38100	52100	45100	44000	70400	57200
pmb2684	328.1	134.2	1.68	329.1	[M-H]-	C00575	Cyclic AMP	Nucleotide and its derivates	3020000	2830000	2970000	2850000	2700000	2870000	2940000	2840000	2440000	2760000	2680000	2590000	3040000	1840000	2440000	1790000	6800000	4295000	4890000	6520000	5705000
pmb2723	485.1	323.3	3.44	486.1	[M-H]-	-	4-hydroxycoumarin di-glucoside	Coumarins	158000	136000	121000	113000	133000	111000	124000	127000	110000	135000	138000	127000	92600	9	46304.5	9	49400	24704.5	9	76600	38304.5
pmb2778	295	183.3	8.96	296	[M-H]-	-	9,10-EODE	Lipids_Fatty acids	14900000	15000000	15200000	14900000	14900000	14900000	14600000	14700000	14500000	14400000	14600000	14500000	11300000	14100000	12700000	12200000	11200000	11700000	15500000	18900000	17200000
pmb2786	293	275.4	8.42	294	[M-H]-	-	9-HOTrE	Lipids_Fatty acids	117000	115000	122000	115000	110000	115000	110000	108000	110000	114000	112000	108000	183000	199000	191000	142000	151000	146500	241000	173000	207000
pmb2787	293.2	249.9	9.19	294.2	[M-H]-	-	9-KODE	Lipids_Fatty acids	73700	78000	82600	83000	81100	80800	80000	80400	80900	79000	79800	80000	28700	34800	31750	26200	40000	33100	30400	109000	69700
pmb2789	309	291.5	7.54	310	[M-H]-	-	13-HpOTrE(r)	Lipids_Fatty acids	400000	418000	424000	402000	404000	410000	396000	408000	412000	411000	406000	419000	650000	143000	396500	308000	363000	335500	181000	72700	126850
pmb2791	309.1	291.4	7.55	310.1	[M-H]-	-	9-HpOTrE	Lipids_Fatty acids	233000	244000	243000	240000	236000	238000	239000	248000	235000	239000	241000	239000	383000	83500	233250	179000	213000	196000	115000	43000	79000
pmb2792	293	193.2	7.81	294	[M-H]-	-	13-HOTrE(r)	Lipids_Fatty acids	233000	245000	242000	242000	232000	238000	234000	236000	234000	233000	240000	236000	312000	251000	281500	240000	230000	235000	316000	390000	353000
pmb2795	177	145.2	5.5	178	[M-H]-	-	4-Methoxycinnamic acid	Hydroxycinnamoyl derivatives	2880000	3060000	3230000	3260000	3470000	3560000	3660000	3840000	3940000	4210000	4550000	4500000	1150000	940000	1045000	759000	1220000	989500	1270000	1250000	1260000
pmb2799	295	277.5	9.74	296	[M-H]-	-	12,13-EODE	Lipids_Fatty acids	2190000	2330000	2450000	2520000	2460000	2400000	2390000	2350000	2410000	2380000	2410000	2330000	399000	468000	433500	393000	605000	499000	403000	3320000	1861500
pmb2804	311.1	293.4	7.87	312.1	[M-H]-	C04717	13-HPODE	Lipids_Fatty acids	951000	946000	980000	901000	871000	907000	889000	876000	879000	880000	876000	883000	595000	1140000	867500	417000	764000	590500	993000	1180000	1086500
pmb2819	665.1	323.4	2.16	666.1	[M-H]-	-	O-Caffeoyl maltotriose	Hydroxycinnamoyl derivatives	90700	71600	72900	65600	67800	70200	72600	67800	64600	74000	60400	56100	36200	28000	32100	36700	43600	40150	35000	35900	35450
pmb2826	147	85	1.03	148	[M-H]-	C00815	Citramalate	Organic acids	2930000	3940000	3540000	3440000	3350000	5040000	2840000	3270000	3320000	3400000	2590000	3720000	3400000	3260000	3330000	3370000	2730000	3050000	2610000	3210000	2910000
pmb2831	315.1	153.2	2.44	316.1	[M-H]-	-	Protocatechuic acid O-glucoside	Catechin derivatives	731000	752000	734000	680000	765000	650000	697000	664000	625000	674000	701000	646000	89900	70400	80150	320000	116000	218000	129000	277000	203000
pmb2833	529	329.3	2.13	530	[M-H]-	-	3-O-Feruloyl quinic acid glucoside	Quinate and its derivatives	69400	62900	68500	67400	65100	67900	64700	61000	56100	49600	59200	59000	106000	90100	98050	84300	77500	80900	87700	62400	75050
pmb2835	181.1	151.1	3.95	182.1	[M-H]-	-	Syringaldehyde	Hydroxycinnamoyl derivatives	53400	44300	46100	52700	55000	46800	50500	56100	55200	51800	53800	53700	24000	30300	27150	38900	49500	44200	72900	32100	52500
pmb2849	347.1	319.3	4.63	348.1	[M-H]-	C01897	Camptothecin	Alkaloids	9720	8170	9450	8660	9050	7940	7160	6700	9120	8070	10700	7010	13000	19000	16000	15700	18900	17300	31300	9540	20420
pmb2855	307	145.2	0.77	308	[M-H]-	-	L-Glutamine O-hexside	Amino acid derivatives	1570000	1650000	1480000	1660000	1580000	1330000	1550000	1390000	1460000	1540000	1440000	1260000	1290000	1030000	1160000	357000	1560000	958500	271000	1870000	1070500
pmb2857	308.1	128.2	0.8	309.1	[M-H]-	-	L-Glutamic acid O-glucoside	Amino acid derivatives	542000	561000	509000	566000	590000	546000	514000	545000	542000	596000	582000	577000	493000	407000	450000	338000	523000	430500	597000	545000	571000
pmb2867	350.1	144.2	1.72	351.1	[M-H]-	-	Kynurenic acid O-hexside	Organic acids	205000	220000	196000	205000	211000	190000	208000	202000	193000	198000	219000	215000	246000	242000	244000	281000	234000	257500	333000	217000	275000
pmb2871	315.1	152.1	1.84	316.1	[M-H]-	-	2,5-dihydroxy benzoic acid O-hexside	Benzoic acid derivatives	13600000	12300000	12100000	11800000	10900000	12300000	11500000	11500000	10600000	12300000	11600000	11900000	7400000	4970000	6185000	7160000	6030000	6595000	6300000	9010000	7655000
pmb2873	214.1	134.2	3.65	215.1	[M-H]-	-	3-(2-Naphthyl)-D-alanine	Amino acid derivatives	207000	181000	194000	185000	180000	165000	180000	184000	172000	181000	186000	193000	110000	133000	121500	63200	506000	284600	122000	88400	105200
pmb2922	565.1	323.3	1.11	566.1	[M-H]-	C00029	Uridine 5'-diphospho-D-glucose	Nucleotide and its derivates	1070000	1140000	1300000	1540000	1610000	1500000	1390000	1590000	1250000	1490000	1460000	1710000	1100000	739000	919500	1060000	1310000	1185000	1040000	1500000	1270000
pmb2928	331	313.7	2.02	332	[M-H]-	-	Gallic acid O-Hexoside	Benzoic acid derivatives	848000	773000	722000	769000	751000	673000	792000	635000	701000	603000	741000	753000	137000	98200	117600	398000	230000	314000	253000	315000	284000
pmb2933	311.1	149.2	2.16	312.1	[M-H]-	-	Caftaric acid	Hydroxycinnamoyl derivatives	239000	212000	235000	214000	209000	225000	232000	227000	209000	215000	208000	213000	290000	288000	289000	343000	332000	337500	403000	346000	374500
pmb2936	591.1	367.4	4.95	592.1	[M-H]-	-	Disinapoyl hexoside	Hydroxycinnamoyl derivatives	21200	20600	25600	28000	22500	21500	21600	25700	12500	22500	25900	21800	12200	24300	18250	11600	16600	14100	15900	55800	35850
pmb2938	353.1	191.2	3	354.1	[M-H]-	-	4-O-Caffeoyl quinic acid (criptochlorogenic acid)	Quinate and its derivatives	34000	29500	32900	31400	33600	29500	28400	26600	24600	24200	32400	26100	15700	19100	17400	15500	13300	14400	23700	13800	18750
pmb2940	385.1	223.2	3.26	386.1	[M-H]-	-	1-O-beta-D-Glucopyranosyl sinapate	Hydroxycinnamoyl derivatives	8610000	8630000	8620000	8310000	8400000	8310000	8170000	8000000	7760000	7910000	7980000	7770000	9510000	13400000	11455000	6630000	8650000	7640000	7730000	11400000	9565000
pmb2954	771.1	609.5	2.83	772.1	[M-H]-	-	Luteolin O-hexosyl-O-hexosyl-O-hexoside	Flavone	7750000	8330000	7850000	7690000	7950000	7530000	7480000	7470000	7100000	7580000	7720000	8090000	8320000	9040000	8680000	7850000	7480000	7665000	9080000	7480000	8280000
pmb2957	465.1	285.3	2.59	466.1	[M-H]-	-	Cyanidin O-syringic acid	Anthocyanins	13400	12300	14900	10900	15400	10800	14800	10700	13700	8130	16700	14400	15200	23000	19100	21100	8880	14990	18300	11100	14700
pmb2961	547.1	503.4	3	548.1	[M-H]-	-	Peonidin O-malonylhexoside	Anthocyanins	481000	514000	554000	537000	471000	412000	413000	447000	430000	476000	446000	408000	627000	951000	789000	698000	615000	656500	650000	762000	706000
pmb2970	625.2	463.3	2.19	626.2	[M-H]-	-	Hesperetin O-hexosyl-O-hexoside	Flavanone	30200	18500	16900	20100	18300	17100	15600	16000	21900	21400	23600	20900	31000	17900	24450	33400	20100	26750	26700	25000	25850
pmb2975	477.1	357.3	3.53	478.1	[M-H]-	-	Hesperetin O-Glucuronic acid	Flavanone	13600	15600	20600	20200	12900	13700	19100	11900	15600	16400	18200	15100	14900	16300	15600	15900	22100	19000	44400	11100	27750
pmb2979	549.2	387.3	3.91	550.2	[M-H]-	-	Hesperetin O-malonylhexoside	Flavanone	134000	131000	109000	121000	148000	97300	200000	102000	125000	130000	126000	135000	152000	65000	108500	104000	140000	122000	182000	128000	155000
pmb2987	487.1	283.2	2.63	488.1	[M-H]-	-	Acacetin O-acetyl hexoside	Flavone	6440000	6820000	6870000	7170000	7080000	6540000	7800000	6670000	6460000	6240000	6750000	6730000	6250000	2000000	4125000	2580000	2980000	2780000	4570000	3430000	4000000
pmb2991	739.1	269.3	3.79	740.1	[M-H]-	-	Apigenin O-hexosyl-O-rutinoside	Flavone	6940	4230	6150	10800	6600	4930	6010	4100	4000	4230	6350	7800	13400	9560	11480	6970	7790	7380	16200	5860	11030
pmb2999	461.1	285.2	3.87	462.1	[M-H]-	-	Chrysoeriol 5-O-hexoside	Flavone	247000	284000	274000	294000	306000	353000	384000	340000	392000	435000	438000	448000	263000	161000	212000	140000	149000	144500	175000	138000	156500
pmb3002	607.1	299.1	3.98	608.1	[M-H]-	-	Chrysoeriol 7-O-rutinoside	Flavone	11400000	10400000	11300000	11000000	11200000	12200000	12300000	13300000	12600000	13700000	14500000	13200000	11300000	8980000	10140000	10200000	7990000	9095000	9920000	8250000	9085000
pmb3006	431.1	269.2	4.21	432.1	[M-H]-	C04608	Apigenin 7-O-glucoside (Cosmosiin)	Flavone	744000	739000	721000	728000	740000	736000	712000	724000	702000	673000	751000	719000	177000	131000	154000	285000	255000	270000	258000	137000	197500
pmb3012	461.1	460.9	4.32	462.1	[M-H]-	-	Chrysoeriol 7-O-hexoside	Flavone	107000	111000	108000	123000	109000	112000	101000	103000	115000	103000	107000	120000	121000	80300	100650	134000	82400	108200	112000	73500	92750
pmb3023	449.1	329.3	3.37	450.1	[M-H]-	-	Eriodictyol C-hexoside	Flavone C-glycosides	163000	178000	152000	152000	148000	149000	157000	156000	142000	151000	188000	151000	161000	162000	161500	218000	112000	165000	169000	125000	147000
pmb3041	521.1	329.3	3.81	522.1	[M-H]-	-	Tricin O-saccharic acid	Flavone	693000	684000	711000	663000	623000	665000	665000	733000	635000	670000	688000	677000	713000	869000	791000	738000	754000	746000	919000	556000	737500
pmb3042	491.1	329.3	4	492.1	[M-H]-	-	Tricin 5-O-hexoside	Flavone	50100	59200	64600	47100	55000	51200	53600	54300	48700	55100	47300	69500	111000	28100	69550	16700	32200	24450	65000	126000	95500
pmb3046	491.1	431.2	4.3	492.1	[M-H]-	-	Tricin 7-O-hexoside	Flavone	119000	129000	145000	138000	128000	122000	132000	128000	119000	116000	118000	124000	130000	53800	91900	134000	120000	127000	290000	184000	237000
pmb3049	657.1	329.1	4.72	658.1	[M-H]-	-	Tricin 4'-O-(syringyl alcohol) ether 7-O-hexoside	Flavonolignan	3360	2410	3670	2810	1770	4330	3540	2420	4040	3330	3130	3200	9	2020	1014.5	9	4540	2274.5	8490	9	4249.5
pmb3052	525.1	314.5	5.84	526.1	[M-H]-	-	Tricin 4'-O-β-guaiacylglycerol	Flavonolignan	4090	4110	5060	3940	3760	3390	3310	3910	3320	3510	4920	4050	5360	5000	5180	6330	5320	5825	6110	5070	5590
pmb3053	523.1	329.3	6	524.1	[M-H]-	-	Tricin O-eudesmic acid	Flavone	5550	5390	4620	5010	5630	5330	6080	5880	6090	6790	5720	5850	3720	5250	4485	3780	3260	3520	4700	4120	4410
pmb3061	499.1	163.2	2.1	500.1	[M-H]-	-	5-O-p-coumaroyl quinic acid O-hexoside	Quinate and its derivatives	34900	47600	43000	53200	51100	48300	38900	58000	32400	46900	42600	47000	44200	27900	36050	56900	33700	45300	31900	39300	35600
pmb3062	385.1	152.2	2.12	386.1	[M-H]-	-	Eudesmoyl quinic acid	Quinate and its derivatives	30700	35000	28400	29000	38300	34900	35500	31800	33200	37000	36700	27400	47900	57100	52500	66100	38300	52200	47100	41500	44300
pmb3064	499.2	173.2	2.5	500.2	[M-H]-	-	3-O-p-coumaroyl quinic acid O-hexoside	Quinate and its derivatives	86200	45700	44800	46700	47200	43600	31600	47800	43400	42500	51500	40600	26200	14500	20350	13800	16800	15300	3560	20300	11930
pmb3066	481.1	445.4	2.62	482.1	[M-H]-	-	5-O-p-coumaroyl shikimic acid O-hexoside	Quinate and its derivatives	225000	235000	249000	225000	234000	221000	206000	214000	204000	233000	219000	232000	322000	332000	327000	361000	247000	304000	448000	315000	381500
pmb3072	481.1	319.3	3.23	482.1	[M-H]-	-	3-O-p-coumaroyl shikimic acid O-hexoside	Quinate and its derivatives	58000	62100	50600	55000	56400	45000	64100	57300	56300	52000	52400	51000	87300	46400	66850	33200	39100	36150	35400	76400	55900
pmb3074	337.1	190.9	3.3	338.1	[M-H]-	-	3-O-p-Coumaroyl quinic acid	Quinate and its derivatives	2330000	2200000	2340000	2280000	2250000	2230000	2390000	2150000	2300000	2170000	2200000	2060000	1480000	1130000	1305000	916000	1250000	1083000	2540000	742000	1641000
pmb3075	319	145.3	3.93	320	[M-H]-	-	3-O-p-Coumaroyl shikimic acid	Quinate and its derivatives	24900	24900	19800	18900	21900	25000	22600	26600	27400	27000	24100	21500	18200	10600	14400	11700	16300	14000	12300	18500	15400
pmb3079	300.1	79	1.15	301.1	[M-H]-	C04256	N-Acetylglucosamine 1-phosphate	Others	18800	29800	18000	45900	36100	13600	20200	12800	17900	33700	29900	22300	26200	22600	24400	9	26300	13154.5	18900	27500	23200
pmb3081	289.1	97	1.08	290.1	[M-H]-	-	Glucarate O-Phosphoric acid	Carbohydrates	2180000	2590000	2780000	2460000	2550000	3140000	2920000	3170000	2720000	3060000	2510000	3020000	3120000	2030000	2575000	3300000	2310000	2805000	2520000	4110000	3315000
pmb3088	421.1	241.2	0.71	422.1	[M-H]-	C00689	Trehalose 6-phosphate	Carbohydrates	249000	237000	246000	219000	229000	237000	228000	223000	250000	204000	224000	220000	239000	214000	226500	196000	210000	203000	204000	239000	221500
pmb3094	703.4	351.3	2.35	704.4	[M-H]-	-	Esculetin O-quinacyl esculetin O-quinic acid	Coumarins	8230	4800	7620	5550	7090	6780	7420	8450	4930	7530	5290	7160	10000	4110	7055	2260	9230	5745	6700	9530	8115
pmb3099	153	78.9	1.56	154	[M-H]-	C06608	Diethyl phosphate	Organic acids	693000	700000	682000	647000	651000	631000	671000	666000	581000	636000	663000	571000	613000	959000	786000	659000	488000	573500	876000	1050000	963000
pmb3101	175.1	131.3	2.75	176.1	[M-H]-	C02504	2-Isopropylmalate	Organic acids	16400000	17400000	17000000	16800000	16600000	16000000	16700000	16500000	16200000	15800000	16200000	15700000	11300000	7100000	9200000	6380000	6900000	6640000	7730000	9320000	8525000
pmb3107	359.1	197.1	2.26	360.1	[M-H]-	-	Syringic acid O-glucoside	Benzoic acid derivatives	168000	147000	153000	133000	137000	151000	145000	159000	146000	149000	138000	145000	169000	175000	172000	189000	150000	169500	152000	163000	157500
pmb3110	167	152.1	3.31	168	[M-H]-	C06672	Vanillic acid	Hydroxycinnamoyl derivatives	88900	93600	86100	84400	87900	82800	86300	93300	80400	88000	88300	77500	113000	85200	99100	89700	134000	111850	139000	122000	130500
pmb3116	474.2	277.4	7.72	475.2	[M-H]-	-	LysoPE 18:3	Lipids_Glycerophospholipids	1820	1940	2450	2020	1830	2110	1860	2270	1570	1760	2370	2170	2530	974	1752	1920	562	1241	1170	2270	1720
pmb3121	478.1	281.4	9.03	479.1	[M-H]-	-	LysoPE 18:1	Lipids_Glycerophospholipids	7410000	7270000	7380000	7520000	6850000	7310000	7160000	7250000	7300000	7490000	7630000	7740000	4280000	3910000	4095000	3240000	3380000	3310000	4620000	5530000	5075000
pmb3317	371.1	179.2	1.85	372.1	[M-H]-	-	Quinacyl syringic acid	Quinate and its derivatives	17300	19000	13900	9010	11400	7240	14500	10500	9950	17600	14700	13700	29800	17900	23850	16500	20200	18350	23300	12300	17800
pmb3374	289.1	119	2.23	290.1	[M-H]-	-	N-p-Coumaroyl hydroxydehydroagmatine	Phenolamides	50800	56500	57000	64900	59000	58900	56300	70200	46100	64800	69900	53800	42900	24900	33900	28300	34700	31500	47700	46100	46900
pmb3894	329.1	314.3	5.91	330.1	[M-H]-	-	Di-O-methylquercetin	Flavonol	3760000	3850000	3820000	3650000	3810000	3820000	3720000	3680000	3710000	3670000	3750000	3750000	799000	1230000	1014500	532000	1120000	826000	1720000	2250000	1985000
pmb5304	277.1	233.7	10.62	278.1	[M-H]-	C06427	α-Linolenic acid	Lipids_Fatty acids	7430	6480	9840	8390	9020	10400	9010	10200	9630	9460	9920	9470	10600	12400	11500	10900	9880	10390	11200	9940	10570
pmc0066	333.1	137	0.7	332.1	[M+H]+	C06196	2'-Deoxyinosine-5'-monophosphate	Nucleotide and its derivates	562000	466000	521000	459000	456000	499000	428000	485000	475000	537000	495000	470000	351000	836000	593500	823000	605000	714000	873000	329000	601000
pmc0274	167.1	121	1.92	166.1	[M+H]+	C16614	6-Methylmercaptopurine	Nucleotide and its derivates	3570000	4830000	4920000	4830000	5000000	4440000	4110000	4940000	4070000	5180000	4470000	3610000	6140000	4940000	5540000	5420000	5310000	5365000	3670000	8490000	6080000
pmc0281	400.2	136.1	1.94	399.2	[M+H]+	-	Adenosine O-ribose	Nucleotide and its derivates	201000	298000	241000	354000	308000	275000	323000	295000	336000	257000	365000	257000	321000	382000	351500	278000	415000	346500	446000	242000	344000
pmc0304	384.1	252.2	2.06	383.1	[M+H]+	-	Succinyladenosine	Nucleotide and its derivates	6580000	8370000	8000000	8400000	7290000	7790000	8730000	7650000	8200000	7480000	7300000	6490000	9730000	12200000	10965000	8940000	8630000	8785000	10900000	8670000	9785000
pmc0960	544.4	544.4	8.91	543.4	[M+H]+	-	LysoPC 20:4	Lipids_Glycerophospholipids	2090000	1970000	2150000	2010000	1900000	2090000	1970000	1930000	1950000	1830000	1840000	1830000	2120000	1680000	1900000	1140000	998000	1069000	970000	2530000	1750000
pmc1990	299.1	74.8	6.78	300.1	[M-H]-	-	4'-Hydroxy-5,7-dimethoxyflavanone	Flavanone	178000	185000	183000	192000	190000	202000	206000	210000	201000	210000	222000	224000	61900	109000	85450	74200	92300	83250	98900	90900	94900
pmd0017	203	112	0.62	202	[M+H]+	C00750	Spermine	Phenolamides	1140000	1700000	1950000	2340000	2910000	3180000	3010000	2780000	3250000	3490000	3190000	2060000	2940000	3010000	2975000	3350000	3480000	3415000	2770000	3130000	2950000
pmd0023	266	134.2	1.81	267	[M-H]-	C00212	Adenosine	Nucleotide and its derivates	1010000	866000	1000000	855000	885000	982000	883000	963000	806000	966000	942000	932000	1160000	1250000	1205000	1090000	904000	997000	1160000	974000	1067000
pmd0130	468.3	450.5	7.73	467.3	[M+H]+	-	LysoPC 14:0 (2n isomer)	Lipids_Glycerophospholipids	1170000	1220000	1220000	1140000	1170000	1140000	1150000	1190000	1080000	1140000	1120000	1140000	1130000	691000	910500	1090000	896000	993000	893000	976000	934500
pmd0132	496.3	478.3	8.8	495.3	[M+H]+	-	LysoPC 16:0 (2n isomer)	Lipids_Glycerophospholipids	33500000	34000000	34900000	34100000	33300000	34500000	33700000	35300000	34100000	34100000	34100000	35700000	41800000	24400000	33100000	44800000	30400000	37600000	47400000	35500000	41450000
pmd0136	524.4	507.4	9.91	523.4	[M+H]+	-	LysoPC 18:0	Lipids_Glycerophospholipids	17300000	17800000	17500000	17400000	16700000	16900000	16700000	17500000	16600000	15900000	15800000	16800000	21700000	18700000	20200000	26900000	18600000	22750000	53700000	26400000	40050000
pmd0144	550.4	245.1	9.96	549.4	[M+H]+	-	LysoPC 20:1 (2n isomer)	Lipids_Glycerophospholipids	2200000	2300000	2250000	2220000	2130000	1440000	2090000	2120000	2040000	1910000	1930000	2000000	3090000	1990000	2540000	1400000	924000	1162000	1020000	3970000	2495000
pmd0145	550.4	245.1	10	549.4	[M+H]+	-	LysoPC 20:1	Lipids_Glycerophospholipids	2150000	2290000	2250000	1480000	2090000	2070000	2080000	2050000	2040000	1940000	1880000	1970000	3120000	1940000	2530000	1400000	947000	1173500	1030000	3930000	2480000
pmd0158	424.2	285.8	7.51	425.2	[M-H]-	-	LysoPE 14:0 (2n isomer)	Lipids_Glycerophospholipids	6780	7360	7620	8110	7670	6790	7270	5790	7880	6770	7110	6740	8860	4080	6470	5250	3680	4465	4100	8400	6250
pmd0160	452.3	255.3	8.73	453.3	[M-H]-	-	LysoPE 16:0 (2n isomer)	Lipids_Glycerophospholipids	11000000	11100000	11300000	11300000	11000000	11000000	11000000	10900000	10800000	10800000	10700000	10900000	13200000	9270000	11235000	13600000	10600000	12100000	17500000	12900000	15200000
pme0004	190.1	84	0.84	189.111	[M+H]+	C02427	L-Homocitrulline	Amino acids	389000	380000	458000	396000	423000	383000	351000	327000	461000	326000	291000	269000	491000	438000	464500	403000	507000	455000	430000	680000	555000
pme0005	121	121	1.44	120.044	[M+H]+	C15587	Purine	Nucleotide and its derivates	2720000	3120000	3150000	3570000	3250000	3080000	2930000	3050000	3040000	3120000	3090000	2650000	6130000	2450000	4290000	1830000	2460000	2145000	3200000	3550000	3375000
pme0007	174.1	131.1	0.79	175.096	[M-H]-	C00327	L-Citrulline	Amino acids	1900000	1900000	1580000	1750000	1800000	1630000	1590000	1790000	1620000	1680000	1660000	1650000	862000	698000	780000	339000	1460000	899500	744000	1080000	912000
pme0009	104	73.9	0.79	105.043	[M-H]-	C00065	L-Serine	Amino acids	18300000	17300000	16900000	17600000	17600000	16200000	15700000	17300000	15700000	16500000	15800000	15800000	21800000	19400000	20600000	22100000	18900000	20500000	18200000	17800000	18000000
pme0011	132	99.9	0.8	133.037	[M-H]-	C00049	L-Aspartic acid	Amino acids	151000	179000	168000	221000	193000	154000	169000	171000	167000	176000	183000	196000	173000	92500	132750	126000	223000	174500	121000	151000	136000
pme0013	146.1	102.1	0.75	147.053	[M-H]-	C00025	L-Glutamic acid	Amino acids	13200000	13200000	11900000	12100000	12500000	11300000	11500000	11400000	11500000	11800000	11600000	11600000	10600000	10800000	10700000	11400000	13100000	12250000	11300000	11400000	11350000
pme0018	130.1	130.1	1.27	131.095	[M-H]-	C00123	L-Leucine	Amino acids	2900000	2810000	2750000	2770000	2700000	2660000	2980000	2610000	2700000	2760000	2970000	2790000	3240000	2370000	2805000	1800000	2950000	2375000	1920000	3700000	2810000
pme0020	164.1	147.1	1.92	165.079	[M-H]-	C00079	L-Phenylalanine	Amino acids	37000000	38100000	35200000	37400000	38200000	32000000	36400000	32300000	32800000	35400000	34500000	34100000	44700000	41600000	43150000	36200000	38100000	37150000	26700000	59600000	43150000
pme0022	118	100.9	0.76	119.058	[M-H]-	C00188	L-Threonine	Amino acids	12000000	10400000	9940000	10800000	11100000	9390000	9270000	10400000	9360000	10400000	9570000	9030000	13900000	12900000	13400000	13900000	11400000	12650000	15100000	10700000	12900000
pme0024	124	79.7	0.83	125.015	[M-H]-	C00245	2-Aminoethanesulfonic acid	Organic acids	77300	60700	57600	79000	56100	62300	43700	57100	48900	58700	59700	68600	63100	67300	65200	61700	81500	71600	65000	61300	63150
pme0026	147	83.2	0.78	146.106	[M+H]+	C00047	L-(+)-Lysine	Amino acids	47400	66000	56700	89300	116000	106000	131000	80400	106000	73300	105000	106000	98600	60200	79400	50800	97100	73950	113000	71100	92050
pme0028	245.1	113	1.22	244.07	[M+H]+	C00299	Uridine	Nucleotide and its derivates	8020000	9040000	9850000	9890000	9950000	8810000	9390000	9940000	9860000	11000000	9420000	9210000	6940000	12200000	9570000	10100000	14100000	12100000	17000000	8650000	12825000
pme0030	182.1	136.1	1.16	181.074	[M+H]+	C00082	L-(-)-Tyrosine	Amino acids	6210000	8760000	8430000	8210000	8990000	8030000	8640000	8690000	8960000	9810000	9110000	9020000	10500000	8070000	9285000	6660000	8610000	7635000	6110000	13100000	9605000
pme0031	127	110	1.59	126.043	[M+H]+	C00178	Thymine	Nucleotide and its derivates	62900	94600	76300	129000	57700	72600	69200	81000	82200	56800	86300	74500	65400	77100	71250	73500	97000	85250	82000	109000	95500
pme0033	137	110	1.16	136.038	[M+H]+	C00262	Hypoxanthine	Nucleotide and its derivates	1350000	1580000	1400000	1450000	1480000	1340000	1380000	1400000	1330000	1400000	1420000	1320000	1310000	1210000	1260000	1120000	1710000	1415000	1620000	1540000	1580000
pme0036	154.1	92.9	0.72	155.07	[M-H]-	C00135	L-Histidine	Amino acids	5900000	6010000	5560000	5890000	5710000	5410000	5540000	5520000	5250000	5330000	5270000	5240000	5240000	3000000	4120000	3020000	4860000	3940000	4430000	5280000	4855000
pme0038	112	95	0.82	111.043	[M+H]+	C00380	Cytosine	Nucleotide and its derivates	2360000	2760000	4470000	4250000	3040000	4410000	4460000	3990000	3680000	3090000	3150000	3040000	2780000	5150000	3965000	2920000	4870000	3895000	3890000	3710000	3800000
pme0039	118.1	71.8	0.85	117.079	[M+H]+	C00183	L-Valine	Amino acids	40000000	62800000	60300000	61400000	60600000	56700000	57700000	55800000	60000000	60400000	59300000	48000000	74000000	31400000	52700000	40700000	53700000	47200000	45500000	66500000	56000000
pme0042	173.1	131.1	0.73	174.112	[M-H]-	C00062	L-(+)-Arginine	Amino acids	27200000	25500000	24700000	25000000	24900000	24800000	24600000	23800000	24400000	24200000	23500000	23400000	16500000	15900000	16200000	12900000	24400000	18650000	28600000	20400000	24500000
pme0048	108	63.7	0.76	109.02	[M-H]-	C00519	2-Aminoethanesulfinic acid	Organic acids	22300	23400	19300	23500	21600	11900	16600	20500	14600	16200	21300	19400	43900	21200	32550	23100	24100	23600	4970	37700	21335
pme0050	203	116.1	2.39	204.09	[M-H]-	C00078	L-Tryptophan	Amino acids	18300000	19200000	18900000	19000000	19400000	17200000	18100000	17800000	16400000	17700000	18800000	18100000	23000000	18300000	20650000	22800000	21100000	21950000	27700000	20800000	24250000
pme0056	145.1	101	2.57	146.058	[M-H]-	-	2,3-dimethylsuccinic acid	Amino acid derivatives	280000	283000	289000	287000	284000	295000	296000	280000	298000	290000	294000	287000	346000	371000	358500	305000	264000	284500	248000	333000	290500
pme0063	517.3	481.3	5.88	516.309	[M+H]+	C08796	Cucurbitacin D	Terpenoids	448000	422000	414000	421000	456000	437000	403000	429000	410000	379000	397000	380000	197000	259000	228000	138000	435000	286500	185000	329000	257000
pme0075	188.1	102	1.18	189.064	[M-H]-	C00624	N-Acetyl-L-glutamic acid	Amino acid derivatives	580000	597000	521000	636000	642000	544000	509000	594000	504000	655000	623000	613000	221000	198000	209500	116000	249000	182500	160000	319000	239500
pme0085	359.3	161	3.87	360.3	[M-H]-	C01850	Rosmarinic acid	Organic acids	165000	173000	154000	163000	163000	161000	158000	151000	142000	155000	156000	168000	83100	144000	113550	109000	105000	107000	154000	84200	119100
pme0089	287.1	287.1	5	286.1	[M+H]+	C01514	Luteolin	Flavone	11800	13900	20600	28400	20600	23400	14200	18700	17900	17400	13600	8590	16300	20200	18250	14100	12700	13400	23000	22400	22700
pme0108	126.1	126.1	1.16	125.059	[M+H]+	C02376	5-Methylcytosine	Nucleotide and its derivates	126000	143000	164000	158000	125000	156000	113000	158000	151000	123000	122000	127000	156000	134000	145000	129000	132000	130500	174000	119000	146500
pme0109	212.2	166.1	1.45	211.084	[M+H]+	C07194	(-)-3-(3,4-Dihydroxyphenyl)-2-methylalanine	Amino acid derivatives	2330000	2710000	2650000	2940000	2650000	2290000	2670000	2560000	2740000	2240000	2580000	2120000	2190000	1640000	1915000	1870000	2390000	2130000	1910000	2770000	2340000
pme0118	110.1	65.9	3	111.032	[M-H]-	C05942	Pyrrole-2-carboxylic acid	Amino acid derivatives	17700	18100	20100	15600	18700	19200	18100	22500	16200	19800	16700	23600	28900	25500	27200	24000	29000	26500	24200	26700	25450
pme0120	118.2	101	0.84	117.079	[M+H]+	C00431	5-Aminovaleric acid	Amino acid derivatives	36600	17600	31900	42800	20700	38500	61300	8010	40900	15900	50100	47200	41300	28100	34700	29200	41900	35550	48100	48500	48300
pme0122	189.2	84	1.14	188.116	[M+H]+	C02727	N6-Acetyl-L-lysine	Amino acid derivatives	2640000	2750000	3300000	3310000	2900000	3090000	2430000	3160000	2900000	3010000	2530000	2440000	4810000	2890000	3850000	3310000	4660000	3985000	2780000	5110000	3945000
pme0128	159.2	88	0.75	160.085	[M-H]-	C00993	D-Alanyl-D-Alanine	Amino acid derivatives	11700	8730	10200	9480	12600	9200	9470	8260	8380	11900	8390	4650	14300	15700	15000	14000	12500	13250	13100	13300	13200
pme0132	279.3	147.1	2.37	280.106	[M-H]-	-	Asp-phe	Amino acid derivatives	108000	121000	117000	116000	119000	111000	105000	109000	111000	114000	110000	109000	135000	85300	110150	90800	123000	106900	103000	153000	128000
pme0137	187.2	127.1	1.11	188.08	[M-H]-	-	Nα-Acetyl-L-glutamine	Amino acid derivatives	968000	1070000	929000	1080000	1020000	866000	880000	975000	799000	924000	939000	933000	1230000	1090000	1160000	1090000	1430000	1260000	1270000	1190000	1230000
pme0151	115	115.1	1.27	114.043	[M+H]+	C00429	Dihydrouracil	Nucleotide and its derivates	15800	18900	32000	24800	18000	17600	42900	27500	30500	33800	36400	23000	9	9	9	23500	38500	31000	38900	29100	34000
pme0161	118.1	101	0.75	119.058	[M-H]-	C00263	L-Homoserine	Amino acids	237000	262000	210000	230000	247000	218000	200000	211000	178000	231000	188000	201000	320000	279000	299500	329000	249000	289000	350000	260000	305000
pme0163	335.1	122.8	0.8	334.057	[M+H]+	C00455	β-Nicotinamide mononucleotide	Nucleotide and its derivates	1840000	1970000	2270000	1970000	2150000	1720000	2020000	2110000	1960000	2160000	1930000	1880000	1160000	1460000	1310000	1030000	963000	996500	1160000	1030000	1095000
pme0164	263.1	189	3.9	264.111	[M-H]-	C05642	N-γ-Acetyl-N-2-Formyl-5-methoxykynurenamine	Amino acid derivatives	22700	20900	22200	23600	23700	34200	35400	30400	27000	32100	34100	25700	20700	23000	21850	22300	18100	20200	19800	16600	18200
pme0170	217.1	158.1	1.14	216.122	[M+H]+	-	Nα-Acetyl-L-arginine	Amino acid derivatives	118000	190000	179000	230000	199000	193000	76700	173000	82600	172000	131000	135000	153000	177000	165000	189000	188000	188500	233000	184000	208500
pme0174	132.1	72.8	1.29	131.058	[M+H]+	-	N-Propionylglycine	Amino acid derivatives	1600000	1880000	2280000	2390000	2410000	1710000	2090000	1810000	2150000	2080000	2220000	1610000	2310000	1360000	1835000	1860000	2350000	2105000	2450000	2560000	2505000
pme0180	168.1	151.1	0.72	169.085	[M-H]-	C01152	1-Methylhistidine	Amino acid derivatives	17000	16900	16900	18100	20600	15900	21100	11500	18100	17800	21800	22400	17600	14500	16050	13400	16600	15000	24900	18100	21500
pme0190	187.1	130.1	1.91	188.116	[M-H]-	C02155	N-Glycyl-L-leucine	Amino acid derivatives	87900	83200	79400	98400	87300	76600	91400	74200	82800	79600	85900	89500	65900	80000	72950	61700	78000	69850	130000	91900	110950
pme0197	609.2	609.1	3.7	610.153	[M-H]-	C05625	Quercetin 3-O-rutinoside (Rutin)	Flavonol	5330000	5340000	5090000	5060000	4950000	4700000	4760000	4710000	4640000	4990000	5100000	5060000	5100000	4590000	4845000	4770000	3840000	4305000	4520000	4220000	4370000
pme0199	301	151.1	5.12	302.043	[M-H]-	C00389	Quercetin	Flavonol	50200	32100	34500	24700	27200	33900	32900	28300	27300	33300	23800	33900	24500	24000	24250	21100	23200	22150	45100	26500	35800
pme0200	287	287	5.73	286.048	[M+H]+	C05903	Kaempferol	Flavonol	10100	13300	18000	16100	9	11600	10500	12400	13700	11000	15400	12900	29500	11300	20400	11800	14900	13350	14200	9	7104.5
pme0207	103	103	1.29	104.047	[M-H]-	-	3-Hydroxybutyrate	Organic acids	581000	550000	548000	513000	586000	505000	484000	485000	506000	539000	508000	479000	721000	1170000	945500	366000	1250000	808000	801000	1370000	1085500
pme0226	131.1	71.8	0.78	132.054	[M-H]-	C00152	L-Asparagine	Amino acids	21100000	20500000	19800000	20700000	20300000	18200000	18500000	18800000	17700000	19300000	19300000	17800000	14800000	11400000	13100000	10800000	18600000	14700000	14300000	18000000	16150000
pme0231	247.1	130.1	4.07	246.1	[M+H]+	-	N-(3-Indolylacetyl)-L-alanine	Amino acid derivatives	528000	500000	557000	514000	418000	438000	400000	374000	405000	355000	419000	350000	376000	435000	405500	375000	370000	372500	473000	376000	424500
pme0233	188	144.1	2.64	189.043	[M-H]-	C01717	Kynurenic acid	Organic acids	211000	226000	213000	216000	231000	218000	221000	218000	233000	211000	240000	206000	363000	582000	472500	275000	348000	311500	407000	268000	337500
pme0237	183.1	137.1	4.77	182.058	[M+H]+	-	Ethyl 3,4-Dihydroxybenzoate (Ethyl protocatechuate)	Organic acids	53800	57300	72300	62600	43900	50200	52100	60400	44500	50100	58600	47600	62500	53800	58150	44500	54400	49450	68900	91600	80250
pme0240	121	77	4.57	122.037	[M-H]-	C00180	Benzoic acid	Benzoic acid derivatives	630000	669000	676000	761000	753000	769000	800000	750000	791000	821000	888000	871000	321000	457000	389000	361000	508000	434500	471000	561000	516000
pme0243	131	86.9	1.86	132.042	[M-H]-	C00489	Glutaric acid	Organic acids	402000	355000	370000	340000	375000	355000	312000	355000	317000	378000	287000	295000	433000	397000	415000	287000	386000	336500	441000	515000	478000
pme0245	145.1	80.9	2.58	146.058	[M-H]-	C06104	Adipic acid	Organic acids	311000	356000	342000	362000	361000	326000	341000	321000	349000	326000	325000	338000	400000	432000	416000	342000	283000	312500	282000	385000	333500
pme0246	122	80.1	0.77	121.02	[M+H]+	C00097	L-Cysteine	Amino acids	13400	24900	31700	32300	29600	37300	25400	28700	20100	24400	31200	35200	38400	31100	34750	36600	30000	33300	24500	42600	33550
pme0250	187.1	125.1	4.47	188.105	[M-H]-	C08261	Azelaic Acid	Organic acids	2880000	2800000	2780000	2790000	2750000	2700000	2630000	2620000	2650000	2650000	2750000	2660000	2500000	3620000	3060000	1770000	3130000	2450000	2870000	3320000	3095000
pme0252	172.1	130	3.51	173.105	[M-H]-	C02710	N-Acetyl-l-leucine	Amino acid derivatives	5610000	5740000	5680000	5490000	5280000	5190000	5210000	5170000	4890000	5160000	5250000	5120000	5280000	5760000	5520000	5460000	5120000	5290000	6420000	5930000	6175000
pme0258	113	95.9	1.23	112.027	[M+H]+	C00106	Uracil	Nucleotide and its derivates	3510000	4590000	4760000	5050000	4760000	4640000	4880000	4920000	4930000	5380000	5080000	4280000	3980000	6040000	5010000	4960000	7310000	6135000	9270000	5000000	7135000
pme0265	203.1	93	5.06	202.12	[M+H]+	C08277	Sebacate	Organic acids	15000	24500	23900	25000	16700	16900	19200	17000	19000	19600	16100	14300	25500	22500	24000	7370	8790	8080	19900	21200	20550
pme0267	131	86.9	2.12	132.042	[M-H]-	-	2-Methylsuccinic acid	Organic acids	3270000	3200000	3310000	3030000	3210000	3180000	3080000	3160000	3220000	3260000	2870000	3140000	2680000	2330000	2505000	3430000	2610000	3020000	2200000	2560000	2380000
pme0270	117	98.9	1.33	116.011	[M+H]+	C01384	Maleic acid	Organic acids	9200000	12400000	12400000	15000000	13400000	1560000	14400000	13700000	11300000	11500000	14200000	11600000	15000000	9010000	12005000	8380000	11000000	9690000	424000	1070000	747000
pme0274	132.1	76.9	1.2	131.095	[M+H]+	C02378	6-Aminocaproic acid	Organic acids	1080000	1330000	1270000	1240000	1310000	1160000	1220000	1170000	1150000	1210000	1140000	938000	1390000	812000	1101000	944000	1340000	1142000	1240000	1400000	1320000
pme0275	115	97.9	1.93	116.047	[M-H]-	-	4-Oxopentanoate	Organic acids	21800	16700	14600	19900	18600	11000	12600	16800	18300	20300	11400	11300	22000	19800	20900	11000	16300	13650	35500	21000	28250
pme0279	189.1	128.1	0.79	190.095	[M-H]-	C00666	2,6-Diaminooimelic acid	Amino acid derivatives	602000	524000	505000	562000	572000	528000	548000	532000	585000	532000	499000	506000	520000	534000	527000	609000	573000	591000	620000	568000	594000
pme0281	165	121.1	2.96	166.027	[M-H]-	C06337	Terephthalic acid	Organic acids	2990000	2990000	2960000	3000000	2950000	2860000	2870000	2800000	2690000	2710000	2800000	2770000	3160000	3160000	3160000	3770000	3040000	3405000	2930000	3820000	3375000
pme0282	165	76.9	2.95	166.027	[M-H]-	C01606	Phthalic acid	Organic acids	276000	296000	286000	302000	280000	288000	271000	276000	269000	273000	277000	260000	357000	303000	330000	374000	286000	330000	275000	350000	312500
pme0285	146.1	85.9	0.84	145.085	[M+H]+	C01035	4-Guanidinobutyric acid	Organic acids	633000	794000	766000	1100000	853000	1060000	913000	834000	800000	939000	928000	606000	543000	872000	707500	706000	801000	753500	1010000	819000	914500
pme0289	151.1	78.8	5.93	150.068	[M+H]+	-	4-Ethylbenzoic acid	Organic acids	54000	44400	48700	46900	45600	43700	51900	51800	47600	48200	47400	49300	60600	55300	57950	72100	57400	64750	61400	42000	51700
pme0291	160.1	114.1	3.13	159.126	[M+H]+	-	Dl-2-Aminooctanoic acid	Organic acids	25700	51000	39600	47900	48200	42700	44700	31600	48000	28300	44800	30900	59200	33700	46450	48300	53600	50950	32500	69400	50950
pme0292	195.1	121	3.95	196.074	[M-H]-	-	(3,4-Dimethoxyphenyl) acetic acid	Organic acids	58900	72800	59700	59200	51600	46500	50000	51900	46600	51000	47700	40400	51700	42200	46950	66300	71800	69050	76100	51500	63800
pme0299	147.1	61.8	5.45	148.052	[M-H]-	C00423	Cinnamic acid	Hydroxycinnamoyl derivatives	32300	35700	33500	31400	32200	33100	34600	32400	28300	31900	33200	32100	33700	9040	21370	6040	19900	12970	10400	22500	16450
pme0303	179	135.1	3.23	180.042	[M-H]-	C01197	Caffeic acid	Hydroxycinnamoyl derivatives	647000	611000	602000	540000	547000	550000	570000	549000	551000	556000	551000	577000	693000	594000	643500	1110000	622000	866000	496000	524000	510000
pme0305	193.1	134.1	4.07	194.058	[M-H]-	C01494	Ferulic acid	Hydroxycinnamoyl derivatives	10000000	10200000	10100000	9620000	9470000	9270000	9230000	9090000	8600000	8590000	8570000	8920000	9310000	7790000	8550000	9180000	13400000	11290000	12600000	9780000	11190000
pme0307	227.1	143.1	4.78	228.079	[M-H]-	C03582	Resveratrol	Hydroxycinnamoyl derivatives	9100	11000	11900	10600	8790	13500	12300	11400	11200	13100	13100	14100	2300	2520	2410	2740	3900	3320	2040	2760	2400
pme0309	183	124.1	3.14	184.037	[M-H]-	-	Methyl gallate	Benzoic acid derivatives	29500	25700	27000	28400	27100	28800	27900	27300	30100	24500	27400	31800	9710	13500	11605	11900	15000	13450	8990	16300	12645
pme0330	579.2	135	4.17	580.179	[M-H]-	C09789	Naringenin 7-O-neohesperidoside (Naringin)	Flavanone	46200	42900	39100	35900	48500	32600	40900	37100	35600	35500	42600	41300	12600	19200	15900	13700	15000	14350	33800	13800	23800
pme0332	577.2	269.1	4.01	578.164	[M-H]-	C12627	Apigenin 7-O-neohesperidoside (Rhoifolin)	Flavone	26500	21300	25700	25400	20800	27900	28100	22800	22000	22400	26000	33400	22800	30600	26700	23200	29100	26150	60600	40800	50700
pme0355	255.1	199.1	4.97	254.058	[M+H]+	C10208	Daidzein	Isoflavone	4730	7430	11100	10200	10100	8570	6610	7500	9	8680	6040	7780	7220	8460	7840	6160	4630	5395	10600	14100	12350
pme0359	433.1	313.1	3.81	432.106	[M+H]+	-	Apigenin 5-O-glucoside	Flavone	1380000	1320000	1180000	1270000	1270000	1100000	1280000	1230000	1100000	1090000	1270000	1010000	396000	252000	324000	523000	460000	491500	560000	231000	395500
pme0363	299.1	284	5.76	300.063	[M-H]-	C04293	Chrysoeriol	Flavone	23700	21300	26000	25400	24100	21300	26500	22400	22700	23400	25500	20100	35500	14400	24950	33600	37600	35600	19900	8940	14420
pme0367	577.2	269.1	4.01	578.164	[M-H]-	-	Apigenin 7-rutinoside (Isorhoifolin)	Flavone	28200	31800	18900	25800	24100	22900	29600	23000	23100	26300	27800	22000	24200	30400	27300	26700	35800	31250	60200	47300	53750
pme0369	593.2	285.1	3.83	594.159	[M-H]-	-	Kaempferol 3-O-rutinoside (Nicotiflorin)	Flavonol	2160000	2040000	2060000	2090000	2070000	1910000	2110000	2100000	1940000	2060000	2090000	2000000	2090000	1520000	1805000	1900000	1210000	1555000	1780000	1460000	1620000
pme0371	433.1	122.9	4.22	434.121	[M-H]-	C09099	Naringenin 7-O-glucoside (Prunin)	Flavanone	886000	856000	885000	925000	897000	936000	858000	901000	915000	946000	961000	944000	691000	493000	592000	340000	500000	420000	365000	582000	473500
pme0374	431.1	431.1	3.79	432.106	[M-H]-	C01714	Isovitexin	Flavone C-glycosides	15000	20500	25300	18100	21000	24700	24400	23800	20700	36100	24500	32400	41600	37200	39400	39100	34100	36600	48700	21600	35150
pme0376	271.1	151	5.59	272.068	[M-H]-	C00509	Naringenin	Flavanone	4290000	4470000	4490000	4280000	4430000	4310000	4540000	4400000	4380000	4480000	4630000	4550000	2520000	5830000	4175000	2800000	3320000	3060000	4860000	2580000	3720000
pme0387	181.1	137.1	3.04	182.058	[M-H]-	C05582	Homovanillic acid	Hydroxycinnamoyl derivatives	6860	5440	6280	5940	8570	5930	3560	6470	4390	6450	6760	5810	5660	6790	6225	7460	7080	7270	4830	12200	8515
pme0397	173.1	92.9	0.81	174.053	[M-H]-	C00493	Shikimic acid	Organic acids	123000	100000	115000	104000	98000	108000	83400	68500	95700	108000	85600	83000	75200	84600	79900	50800	56400	53600	65000	78000	71500
pme0399	355.1	355.1	2.72	354.095	[M+H]+	C00852	Chlorogenic acid (3-O-Caffeoylquinic acid)	Quinate and its derivatives	1210000	1180000	1130000	1110000	1140000	989000	1020000	979000	947000	1030000	1030000	983000	2770000	2920000	2845000	2510000	2050000	2280000	2350000	2420000	2385000
pme0408	197.1	122.9	3.41	198.053	[M-H]-	C10833	Syringic acid	Hydroxycinnamoyl derivatives	9360	11900	8380	7990	10000	8290	6790	6700	7220	7210	10800	8270	10000	5640	7820	9250	7300	8275	6610	9050	7830
pme0413	151	136.1	4	152.047	[M-H]-	C00755	Vanillin	Benzoic acid derivatives	648000	632000	632000	618000	694000	603000	660000	639000	632000	659000	658000	623000	447000	577000	512000	508000	577000	542500	638000	513000	575500
pme0418	165.1	92.9	3.71	166.063	[M-H]-	C01744	3-(4-Hydroxyphenyl)propionic acid	Hydroxycinnamoyl derivatives	216000	216000	223000	222000	204000	223000	202000	205000	198000	211000	199000	201000	207000	85700	146350	61800	178000	119900	147000	210000	178500
pme0422	193.1	134.1	4.08	194.058	[M-H]-	-	3-Hydroxy-4-methoxycinnamic acid	Hydroxycinnamoyl derivatives	9420000	9480000	9130000	8910000	8860000	8390000	8360000	8210000	7900000	7930000	8070000	8110000	8590000	6910000	7750000	8170000	12200000	10185000	11500000	8770000	10135000
pme0424	133.1	115	5.97	132.058	[M+H]+	C00903	trans-cinnamaldehyde	Hydroxycinnamoyl derivatives	32400	27000	24000	31300	27800	18300	27300	25100	25600	22400	31700	27100	30400	35900	33150	30800	34100	32450	25700	23900	24800
pme0433	577	425.9	4.06	576.127	[M+H]+	C10237	Procyanidin A2	Proanthocyanidins	73100	67800	59700	51400	50400	51800	33900	48800	44100	36500	57700	40200	43400	46100	44750	51300	38000	44650	38500	34700	36600
pme0434	577	407.3	3.03	578.142	[M-H]-	-	Procyanidin B2	Proanthocyanidins	44500	34500	29000	22400	19700	21200	19500	20600	16300	15000	12800	12000	19500	19700	19600	14100	21900	18000	19700	24800	22250
pme0442	303	149.3	2.98	303.24	Protonated	C05908	Delphinidin	Anthocyanins	6130000	5710000	5410000	5880000	4680000	5620000	5880000	5780000	5080000	5130000	5610000	5450000	6360000	6470000	6415000	5760000	5340000	5550000	6200000	4800000	5500000
pme0450	289	78.8	3.32	290.3	[M-H]-	C09727	L-Epicatechin	Catechin derivatives	132000	145000	146000	125000	132000	133000	121000	128000	141000	126000	109000	116000	90000	142000	116000	51000	82400	66700	120000	138000	129000
pme0486	117	100	1.33	118.027	[M-H]-	C02170	Methylmalonic acid	Organic acids	18400000	17800000	16900000	15400000	16000000	15600000	16900000	14900000	15400000	16800000	17800000	17100000	20600000	24500000	22550000	18000000	23100000	20550000	17600000	23700000	20650000
pme0490	124	78	1.16	123	[M+H]+	C00253	Nicotinic acid	Nicotinic acid derivatives	9830000	13200000	11400000	11600000	12200000	11300000	10800000	11500000	10500000	12100000	10800000	9720000	16900000	15500000	16200000	19700000	12300000	16000000	16300000	12800000	14550000
pme0491	138	94	1.47	139	[M-H]-	C01020	6-hydroxynicotinic acid	Nicotinic acid derivatives	303000	324000	284000	301000	319000	283000	247000	289000	291000	276000	236000	262000	404000	361000	382500	541000	401000	471000	416000	382000	399000
pme0500	503.4	323.2	0.81	504.169	[M-H]-	-	D(+)-Melezitose	Carbohydrates	34800	34300	29700	36300	31000	32300	29900	23000	34900	34500	36900	35600	60900	88100	74500	74600	51200	62900	93400	45900	69650
pme0516	179.2	87	0.74	180.063	[M-H]-	C00137	Inositol	Others	3050000	2950000	2790000	3050000	2980000	2720000	2760000	2840000	2740000	2710000	2820000	3120000	2380000	2560000	2470000	2760000	2310000	2535000	3050000	1880000	2465000
pme0519	341	58.8	0.8	342.116	[M-H]-	-	D-(+)-Sucrose	Carbohydrates	9950000	10400000	9870000	9970000	9880000	9230000	9480000	9630000	10200000	9490000	9790000	9660000	10200000	13900000	12050000	11100000	10600000	10850000	10200000	10800000	10500000
pme0534	195.2	75.1	0.63	196.058	[M-H]-	C00257	Gluconic acid	Carbohydrates	4590000	4520000	4390000	4710000	4520000	4320000	4370000	4350000	4280000	4370000	4470000	4190000	4970000	4550000	4760000	5680000	4490000	5085000	5260000	4050000	4655000
pme0543	160.1	116	4.37	161.048	[M-H]-	-	Indole-5-carboxylic acid	Indole derivatives	42600	44300	49800	43800	40300	44300	35200	30100	40800	58100	67800	32000	9	9	9	33400	49800	41600	53300	9	26654.5
pme1002	138.1	103	1.26	137.084	[M+H]+	C00483	L-Tyramine	Amino acids	10300000	11100000	11800000	12500000	11400000	11600000	11400000	11000000	11500000	11200000	11400000	8820000	21800000	9890000	15845000	7740000	9630000	8685000	11100000	18700000	14900000
pme1014	445.3	281	10.77	444.303	[M+H]+	C00828	Menaquinone (K2)	Vitamins	2380000	2180000	2690000	2800000	2890000	3700000	3330000	3540000	3610000	3570000	3540000	3100000	619000	569000	594000	636000	578000	607000	613000	559000	586000
pme1018	613.2	355.5	1.16	612.152	[M+H]+	C00127	Glutathione oxidized	Amino acid derivatives	1860000	2190000	2100000	1830000	2160000	1940000	1890000	2130000	2030000	2340000	2020000	2520000	1870000	1040000	1455000	1370000	1760000	1565000	1700000	1860000	1780000
pme1021	177.1	70.8	0.86	178.048	[M-H]-	C00198	D-(+)-Glucono-1,5-lactone	Carbohydrates	2580000	2560000	2610000	2620000	2600000	2530000	2000000	2510000	2210000	2560000	2780000	2470000	2560000	1990000	2275000	2140000	1950000	2045000	2180000	2210000	2195000
pme1055	207.1	144.1	1.92	208.085	[M-H]-	C00328	L-Kynurenine	Amino acid derivatives	95000	94700	86900	96800	96100	87600	95900	81000	84700	92600	93200	91100	112000	65700	88850	68200	107000	87600	90800	91900	91350
pme1090	308	162	1.16	307.084	[M+H]+	C00051	Glutathione reduced form	Amino acid derivatives	947000	1030000	885000	863000	942000	758000	710000	712000	673000	670000	663000	610000	305000	115000	210000	134000	112000	123000	104000	466000	285000
pme1097	134.1	134.1	1.17	135.055	[M-H]-	C00147	Adenine	Nucleotide and its derivates	1690000	1750000	1500000	1390000	1440000	1350000	1260000	1400000	1250000	1380000	1230000	1320000	1320000	1280000	1300000	1300000	1770000	1535000	2010000	2090000	2050000
pme1104	130.1	130.1	1.26	131.095	[M-H]-	C00407	L-Isoleucine	Amino acids	1300000	1270000	1300000	1220000	1230000	1220000	1250000	1240000	1150000	1240000	1290000	1250000	1410000	1020000	1215000	821000	1320000	1070500	826000	1690000	1258000
pme1109	152	135.1	1.32	151.049	[M+H]+	C00242	Guanine	Nucleotide and its derivates	990000	988000	866000	839000	847000	827000	854000	828000	774000	911000	741000	776000	547000	799000	673000	456000	696000	576000	948000	475000	711500
pme1119	269.1	137	0.83	268.081	[M+H]+	C00294	Inosine	Nucleotide and its derivates	61200	46800	46500	61200	56600	52000	50800	61100	62600	69200	68000	49200	35400	38200	36800	47400	36500	41950	51200	35000	43100
pme1178	284.1	135.2	1.52	283.092	[M+H]+	C00387	Guanosine	Nucleotide and its derivates	10300000	11900000	11900000	11500000	11300000	12300000	12200000	11600000	11700000	10900000	11700000	9940000	7980000	9830000	8905000	7940000	13000000	10470000	14200000	11600000	12900000
pme1184	268.1	151.7	1.67	267.097	[M+H]+	C00330	Deoxyguanosine	Nucleotide and its derivates	914000	902000	899000	895000	901000	775000	814000	803000	826000	809000	808000	784000	226000	535000	380500	287000	482000	384500	774000	424000	599000
pme1187	257.1	125.1	1.76	258.085	[M-H]-	-	5-Methyluridine	Nucleotide and its derivates	11600	10400	10700	10800	11000	11200	12700	12200	8480	10400	12500	13700	21900	20700	21300	17300	16900	17100	22600	19200	20900
pme1194	228	112	1.16	227.091	[M+H]+	C00881	Deoxycytidine	Nucleotide and its derivates	241000	251000	236000	258000	254000	235000	188000	220000	253000	242000	219000	194000	133000	248000	190500	196000	258000	227000	215000	264000	239500
pme1210	150	72.8	1.15	149.051	[M+H]+	C00073	L-Methionine	Amino acids	5350000	6290000	5910000	5950000	6340000	5940000	5350000	5820000	5520000	6340000	5220000	4920000	6050000	3520000	4785000	5760000	5540000	5650000	5810000	5480000	5645000
pme1218	124	77.8	1.15	123.032	[M+H]+	C10164	2-Picolinic acid	Organic acids	1740000	2080000	2060000	1880000	2100000	1810000	1810000	1850000	1750000	1980000	1740000	1560000	2940000	2880000	2910000	3520000	2090000	2805000	2810000	2190000	2500000
pme1228	221.1	114.8	1.66	220.085	[M+H]+	C00643	5-Hydroxy-L-tryptophan	Amino acid derivatives	228000	263000	207000	312000	215000	211000	164000	165000	167000	156000	232000	170000	454000	308000	381000	247000	275000	261000	312000	352000	332000
pme1239	320.4	128.1	1.27	321.1	[M-H]-	C11347	S-(methyl)glutathione	Amino acid derivatives	99900	114000	87600	115000	102000	92500	102000	95300	97100	93700	125000	93800	73700	73800	73750	93800	94200	94000	117000	57900	87450
pme1261	206.1	188.2	2.18	205.131	[M+H]+	C05944	Pantothenol	Alcohols and polyols	11800	12300	16000	15000	12900	15000	11500	14300	13100	12500	11400	12600	12200	13100	12650	13900	8740	11320	11200	14500	12850
pme1286	385	136.1	1.38	384.122	[M+H]+	C00021	S-(5'-Adenosy)-L-homocysteine	Amino acid derivatives	363000	396000	357000	382000	393000	424000	397000	365000	301000	395000	343000	364000	331000	390000	360500	349000	304000	326500	401000	354000	377500
pme1294	283	151.1	1.75	284.076	[M-H]-	C01762	Xanthosine	Nucleotide and its derivates	5360000	5200000	5060000	4830000	5050000	5270000	5990000	5410000	5350000	5240000	5830000	5720000	2920000	3870000	3395000	1720000	2790000	2255000	2210000	3620000	2915000
pme1306	250	134	1.23	249.04	[M+H]+	C00627	Pyridoxine 5'-phosphate	Vitamins	107000	124000	106000	86200	115000	110000	104000	108000	108000	104000	96600	77600	103000	112000	107500	80800	76300	78550	127000	92600	109800
pme1313	237.1	146.1	1.98	236.08	[M+H]+	C02700	N'-Formylkynurenine	Amino acid derivatives	79100	103000	84100	106000	109000	109000	117000	91000	101000	90700	143000	94800	111000	101000	106000	85200	157000	121100	135000	102000	118500
pme1346	300.1	168.1	1.59	299.087	[M+H]+	-	8-Hydroxyguanosine	Nucleotide and its derivates	341000	348000	271000	324000	346000	309000	287000	276000	368000	231000	247000	256000	302000	258000	280000	199000	508000	353500	460000	241000	350500
pme1368	128	126	1.16	129.079	[M-H]-	C00408	L-Pipecolic acid	Amino acid derivatives	333000	351000	316000	369000	418000	343000	336000	402000	345000	431000	418000	416000	178000	104000	141000	85800	217000	151400	46000	253000	149500
pme1373	306	78.8	1.17	307.057	[M-H]-	C00239	2'-Deoxycytidine-5'-monophosphate	Nucleotide and its derivates	66900	68500	76400	72800	88200	86100	73500	92600	93500	83900	80500	85500	62700	19600	41150	63300	75600	69450	57900	57900	57900
pme1378	282.1	150.1	2.27	281.112	[M+H]+	C02494	1-Methyladenosine	Nucleotide and its derivates	5100	5420	4790	2780	4040	5230	6920	9270	7780	8510	5680	7240	9050	10600	9825	14900	8190	11545	5950	11800	8875
pme1383	170.1	134.1	1.16	169.074	[M+H]+	C00314	Pyridoxine	Vitamins	4100000	4720000	4540000	4640000	4470000	4310000	4230000	4660000	4390000	4610000	4440000	3800000	2180000	3550000	2865000	1380000	3260000	2320000	1220000	4830000	3025000
pme1397	271	215.1	3.85	271.24	Protonated	C05904	Pelargonidin	Anthocyanins	38800	32600	30000	48600	43400	46900	57300	51200	41600	46100	48900	39100	15100	28900	22000	15600	32700	24150	38500	14100	26300
pme1398	465.1	303.1	2.26	465.1	Protonated	C12138	Delphinidin 3-O-glucoside (Mirtillin)	Anthocyanins	211000	226000	234000	261000	248000	214000	236000	208000	287000	336000	219000	184000	419000	485000	452000	384000	289000	336500	409000	274000	341500
pme1399	355.2	178.9	8.4	354.147	[M+H]+	C16417	Xanthohumol	Flavanone	37900	38500	40100	36900	35800	34400	35000	32800	33000	30600	31000	28300	57500	63200	60350	67800	49700	58750	96600	57600	77100
pme1408	145.1	127.1	0.76	146.069	[M-H]-	C00064	L-Glutamine	Amino acids	14400000	14300000	13200000	14100000	14400000	12400000	12800000	12500000	11400000	12800000	12000000	11700000	10000000	8000000	9000000	4100000	12700000	8400000	2020000	13400000	7710000
pme1417	161.1	144.2	2.74	160.1	[M+H]+	C00398	L-Tryptamine	Tryptamine derivatives	5000000	5870000	5630000	5980000	6700000	5670000	5500000	5520000	5340000	5220000	5240000	4970000	3190000	4600000	3895000	4760000	2710000	3735000	4350000	3090000	3720000
pme1419	164	61	1.77	163	[M+H]+	-	L-Methionine methyl ester	Amino acid derivatives	333000	331000	422000	259000	302000	464000	437000	447000	375000	472000	285000	353000	296000	189000	242500	295000	169000	232000	118000	417000	267500
pme1424	177.1	177.1	4.64	178.063	[M-H]-	C02666	Coniferylaldehyde	Hydroxycinnamoyl derivatives	1470000	1540000	1530000	1460000	1460000	1420000	1480000	1490000	1420000	1410000	1480000	1460000	1210000	1500000	1355000	1410000	1300000	1355000	1850000	1170000	1510000
pme1434	371.1	209.2	2.58	372.142	[M-H]-	C01533	Syringin	Hydroxycinnamoyl derivatives	111000	119000	125000	121000	109000	116000	112000	105000	106000	113000	111000	107000	88400	87400	87900	69800	73800	71800	76500	76100	76300
pme1436	163	119	3.86	164.047	[M-H]-	C00811	p-Coumaric acid	Hydroxycinnamoyl derivatives	898000	865000	880000	876000	871000	853000	796000	804000	788000	783000	819000	765000	850000	327000	588500	216000	679000	447500	528000	794000	661000
pme1473	296	134	2.9	297.09	[M-H]-	C00170	5'-Deoxy-5'-(methylthio)adenosine	Nucleotide and its derivates	202000	217000	218000	212000	209000	220000	238000	236000	218000	235000	245000	240000	142000	188000	165000	181000	191000	186000	170000	167000	168500
pme1478	317	179	4.7	318.038	[M-H]-	C10107	Myricetin	Flavonol	49800	50200	53400	49500	48500	44400	50100	49000	47700	50400	57200	51900	46400	53900	50150	56400	52100	54250	83200	31900	57550
pme1486	457.2	169.1	3.33	458.085	[M-H]-	C09731	Epigallate catechin gallate (EGCG)	Catechin derivatives	129000	83800	75400	77100	69300	65800	73400	69400	61500	67300	67700	96800	62800	11400	37100	12400	16100	14250	9310	52600	30955
pme1496	267.1	252.1	6.33	268.074	[M-H]-	C00858	Formononetin (4'-O-methyldaidzein)	Isoflavone	5320	7290	6650	6350	5090	5780	5040	5340	6270	5730	5640	5380	5160	6820	5990	5070	4720	4895	7200	4760	5980
pme1502	315.1	300	7.23	314.079	[M+H]+	-	Kumatakenin	Flavonol	11700	11900	13100	12600	11400	11500	11900	12900	9040	11200	9910	13700	27400	14200	20800	9	45100	22554.5	18800	12500	15650
pme1514	305	125	2.76	306	[M-H]-	C12136	Epigallocatechin (EGC)	Catechin derivatives	59600	68900	59300	68400	63700	68500	66800	63200	54300	61400	63400	67300	49500	26100	37800	49100	83000	66050	64100	65600	64850
pme1518	403.1	373.1	7.06	402.132	[M+H]+	C10112	Nobiletin	Flavone	74000	75700	71200	72700	73300	75100	73400	74400	79200	67600	80800	76600	46200	47900	47050	48700	56100	52400	54400	89800	72100
pme1521	303.1	125.1	4.15	304.058	[M-H]-	C01617	Dihydroquercetin (Taxifolin)	Flavonol	75800	81400	71100	83100	73800	67900	76000	55400	66900	68300	70500	73100	50100	69000	59550	48100	40700	44400	43800	30600	37200
pme1537	307	248.1	2.27	306.074	[M+H]+	C12127	(+)-Gallocatechin (GC)	Catechin derivatives	19600	30900	26300	25300	21200	27100	23900	22900	16800	22200	19700	15800	13900	12100	13000	9	9	9	9	12700	6354.5
pme1540	625.2	317.1	3.66	624.169	[M+H]+	-	Isorhamnetin 3-O-neohesperidoside	Flavonol	472000	415000	413000	441000	354000	361000	331000	353000	312000	345000	301000	346000	450000	261000	355500	580000	266000	423000	459000	240000	349500
pme1541	283.1	268	7.06	284.069	[M-H]-	C01470	Acacetin	Flavone	2500	2980	2030	3000	2660	2660	2560	2750	2220	2600	3620	3580	5100	2920	4010	2320	8140	5230	9	9	9
pme1550	373.1	373.1	7.54	372.121	[M+H]+	C10190	Tangeretin	Flavone	59200	51500	59100	61800	60200	63200	63800	61200	54100	51400	55100	54800	46400	46400	46400	48300	44500	46400	43600	72700	58150
pme1562	441.3	289.1	3.89	442.3	[M-H]-	-	Epicatechin gallate (ECG)	Catechin derivatives	27700	19100	21500	20900	18000	24600	19500	16400	13800	14800	8610	11000	15700	6540	11120	14700	9	7354.5	9	9230	4619.5
pme1588	315.1	300.1	5.85	316.058	[M-H]-	C10084	Isorhamnetin	Flavonol	4060	4920	4300	4590	5330	5730	5110	3840	4110	4240	3440	5270	6990	5630	6310	2810	5620	4215	8800	3430	6115
pme1598	463.1	301.1	3.85	464.132	[M-H]-	-	Hesperetin 5-O-glucoside	Flavanone	1730000	1760000	1630000	1650000	1640000	1530000	1690000	1450000	1500000	1470000	1600000	1460000	1490000	993000	1241500	775000	860000	817500	1010000	817000	913500
pme1601	417.1	270.9	4.9	416.111	[M+H]+	-	Apigenin 4-O-rhamnoside	Flavone	49900	45400	52700	40800	40900	31800	46500	44600	25700	57700	46200	34400	80300	129000	104650	117000	72200	94600	79300	93400	86350
pme1605	593.2	285.1	3.76	594.159	[M-H]-	-	Kaempferol 3-O-robinobioside (Biorobin)	Flavonol	2160000	2050000	2140000	2260000	2110000	1940000	2020000	2160000	2010000	2030000	2180000	2080000	2020000	1400000	1710000	1840000	1250000	1545000	1780000	1400000	1590000
pme1611	433.1	433	3.75	434.121	[M-H]-	-	Isohemiphloin	Alkaloids	60600	60800	56400	64400	48300	46100	45100	61600	59600	53300	55000	49300	65500	56600	61050	32900	41000	36950	57800	49000	53400
pme1622	447.1	287.1	3.93	448.101	[M-H]-	C12249	Kaempferol 3-O-glucoside (Astragalin)	Flavonol	717000	622000	699000	673000	651000	588000	677000	627000	631000	640000	659000	622000	271000	290000	280500	243000	220000	231500	320000	270000	295000
pme1635	533.3	371.2	4.85	534.21	[M-H]-	C16915	Arctiin	Others	8140	6500	11500	12800	8550	8720	12100	13100	9420	7650	12500	16700	4420	6380	5400	3640	3870	3755	4830	4020	4425
pme1640	371.1	267.1	11.9	370.105	[M+H]+	-	sesamolin	Others	2370000	2220000	2910000	3270000	3080000	3670000	3260000	3670000	3560000	3470000	3410000	2620000	376000	494000	435000	476000	516000	496000	347000	304000	325500
pme1646	357.1	136.1	5.41	358.142	[M-H]-	-	Pinoresinol	Hydroxycinnamoyl derivatives	276000	282000	285000	277000	278000	265000	261000	268000	260000	264000	282000	269000	397000	874000	635500	317000	447000	382000	667000	434000	550500
pme1662	287.1	287.1	6.96	286.084	[M+H]+	C09833	sakuranetin	Flavone	32400	42000	31700	29800	35000	29100	34000	29400	34700	37200	32000	37100	76200	38200	57200	9	135000	67504.5	77100	40400	58750
pme1667	595.2	367.2	3.36	594.159	[M+H]+	C08064	Isovitexin 7-O-glucoside (Saponarin)	Others	53300	103000	58800	67000	54600	45100	53800	58600	47500	52100	73700	54500	291000	171000	231000	67000	44800	55900	96000	149000	122500
pme1683	477.2	258.1	2.15	476.168	[M+H]+	C12276	D-Pantothenic dcid	Organic acids	42900	68500	88100	93000	66500	70300	81200	65300	59400	71300	73500	64700	44800	83500	64150	98500	81600	90050	56500	91300	73900
pme1691	147.1	88	0.85	146.118	[M+H]+	C08201	Acetylcholine	Cholines	2790000	3960000	3330000	3290000	3750000	3440000	3660000	3440000	3900000	3900000	3160000	2930000	2840000	3270000	3055000	4080000	3340000	3710000	3780000	2620000	3200000
pme1695	223.1	149.1	4.06	224.069	[M-H]-	C00482	Sinapic acid	Hydroxycinnamoyl derivatives	163000	151000	133000	135000	138000	112000	121000	111000	114000	108000	124000	114000	242000	98700	170350	102000	134000	118000	56300	301000	178650
pme1709	138.1	78	3.73	137.048	[M+H]+	-	Nicotinic Acid Methyl Ester (Methyl Nicotinate)	Vitamins	4180000	4640000	4970000	5250000	5120000	4960000	4930000	5070000	5380000	5450000	5350000	4960000	1320000	1560000	1440000	1460000	1880000	1670000	1700000	1590000	1645000
pme1711	117.1	99.9	2.03	118.063	[M-H]-	-	3-Hydroxy-3-methyl butyric acid	Organic acids	107000	110000	128000	88300	95700	128000	110000	130000	112000	119000	122000	129000	139000	143000	141000	157000	118000	137500	163000	125000	144000
pme1712	275	257.1	0.79	276.132	[M-H]-	C00449	L-Saccharopine	Amino acid derivatives	97900	104000	124000	103000	117000	115000	84500	109000	106000	111000	108000	118000	100000	76600	88300	111000	107000	109000	131000	154000	142500
pme1730	117	99.8	0.74	118.027	[M-H]-	-	D-Erythronolactone	Organic acids	761000	750000	650000	622000	727000	793000	627000	656000	719000	705000	649000	681000	728000	681000	704500	625000	546000	585500	544000	685000	614500
pme1738	138.1	95	0.8	137.071	[M+H]+	C02918	3-Carbamyl-1-methylpyridinium (1-Methylnicotinamide)	Pyridine derivatives	24300	27700	15800	22800	47500	39200	13500	50700	41800	38600	35900	37700	35700	63500	49600	38300	28200	33250	43500	40700	42100
pme1773	595	287.9	2.7	595	Protonated	C08620	Cyanidin 3-O-rutinoside (Keracyanin)	Anthocyanins	34000	28600	38500	47900	44200	25900	16100	30700	30600	30500	32300	27500	51000	37100	44050	48500	43000	45750	51000	41700	46350
pme1786	655.2	331.2	2.61	655.2	Protonated	C08718	Malvidin 3,5-diglucoside (Malvin)	Anthocyanins	40900	41900	31300	51700	49700	44200	42400	50900	56300	65600	57100	51800	84200	20400	52300	55100	28600	41850	53300	74500	63900
pme1806	367	179.1	3.64	368.111	[M-H]-	-	Chlorogenic acid methyl ester	Quinate and its derivatives	1020000	945000	999000	943000	933000	888000	914000	858000	879000	855000	841000	883000	1480000	1790000	1635000	1650000	1440000	1545000	1810000	1270000	1540000
pme1824	153.1	109.1	2.48	154.027	[M-H]-	C00230	Protocatechuic acid	Catechin derivatives	144000	122000	140000	131000	99900	124000	120000	98900	112000	97000	118000	92500	136000	103000	119500	104000	88100	96050	105000	91700	98350
pme1828	118.1	118.1	0.79	117.079	[M+H]+	C00719	Betaine	Alkaloids	3880000	6650000	7030000	6080000	5640000	6810000	7090000	6760000	7350000	8040000	8040000	6330000	7910000	8500000	8205000	7330000	7940000	7635000	9100000	6830000	7965000
pme1830	117	99.9	1.35	118.027	[M-H]-	C00042	Succinic acid	Organic acids	17600000	17100000	16800000	16300000	15100000	14100000	16400000	15000000	15500000	15800000	17500000	14500000	19900000	23000000	21450000	17300000	22400000	19850000	16800000	23600000	20200000
pme1846	179	70.9	0.77	180.063	[M-H]-	C00031	D(+)-Glucose	Carbohydrates	12200000	12000000	10800000	10300000	10200000	10200000	9560000	9670000	9630000	9770000	11100000	10400000	11000000	11600000	11300000	10300000	10400000	10350000	10800000	10800000	10800000
pme1851	130.1	88	0.81	131.07	[M-H]-	C00300	Creatine	Organic acids	736000	889000	731000	873000	858000	648000	677000	672000	652000	670000	682000	684000	819000	784000	801500	797000	894000	845500	1130000	687000	908500
pme1872	114.1	85.9	0.81	115.063	[M-H]-	C00148	L-Proline	Amino acids	325000	268000	252000	255000	269000	244000	239000	242000	246000	274000	242000	238000	320000	247000	283500	238000	282000	260000	210000	272000	241000
pme1894	183	59.3	0.76	182.079	[M+H]+	C00794	D-Sorbitol	Alcohols and polyols	2200000	2650000	2500000	2190000	2080000	2030000	1980000	2170000	2030000	1950000	2000000	2070000	1960000	1790000	1875000	1750000	1840000	1795000	1750000	2030000	1890000
pme1936	114.1	114	0.62	113.059	[M+H]+	C00791	Creatinine	Organic acids	584000	702000	698000	705000	718000	730000	701000	687000	672000	654000	716000	674000	586000	614000	600000	550000	540000	545000	675000	630000	652500
pme1944	183.1	111	0.8	182.079	[M+H]+	C00392	D-Mannitol	Alcohols and polyols	106000	189000	139000	152000	141000	167000	142000	152000	121000	140000	125000	126000	131000	213000	172000	149000	164000	156500	172000	176000	174000
pme1949	375	255.2	3.26	376.138	[M-H]-	C00255	Riboflavin	Vitamins	514000	523000	505000	496000	483000	495000	489000	490000	449000	446000	449000	482000	296000	531000	413500	444000	618000	531000	768000	513000	640500
pme1977	173.1	83	3.87	174.089	[M-H]-	C08278	Suberic acid	Organic acids	40900	39700	44400	34300	46800	31700	33900	50800	41700	37200	45800	36700	30500	41300	35900	43600	47300	45450	34100	48400	41250
pme1987	88	88.2	0.78	89.048	[M-H]-	C00041	L-Alanine	Amino acids	41400	40000	39600	41700	34800	44400	34800	38500	39200	33500	44500	42200	59700	49500	54600	52900	57200	55050	44900	56500	50700
pme2009	149	72.8	1.03	150.016	[M-H]-	-	L-(+)-Tartaric acid	Organic acids	176000	224000	178000	219000	165000	162000	143000	212000	139000	153000	150000	223000	185000	191000	188000	209000	202000	205500	221000	187000	204000
pme2019	149	58.9	0.81	150.053	[M-H]-	-	DL-Arabinose	Carbohydrates	1650000	1880000	1510000	1760000	1590000	1460000	1400000	1470000	1440000	1490000	1420000	1460000	1830000	1770000	1800000	1870000	1750000	1810000	2060000	1450000	1755000
pme2024	177	160.2	1.63	176.095	[M+H]+	C00780	serotonin	Tryptamine derivatives	5920000	8510000	6770000	8280000	6530000	7080000	8170000	7740000	7630000	5660000	5760000	5010000	5910000	8690000	7300000	6010000	4770000	5390000	7770000	5540000	6655000
pme2033	133	70.8	0.85	134.022	[M-H]-	C00497	L(-)-Malic acid	Organic acids	4050000	4350000	3910000	4200000	4210000	3720000	3940000	3930000	3900000	3880000	4330000	3740000	5300000	5150000	5225000	4400000	4550000	4475000	3730000	5580000	4655000
pme2036	191	85	0.92	192.063	[M-H]-	C00296	Quinic acid	Quinate and its derivatives	8340000	8680000	9140000	9210000	8880000	9030000	8760000	8870000	8850000	8750000	9890000	8840000	8880000	8610000	8745000	8090000	9040000	8565000	9280000	8490000	8885000
pme2046	170	96	0.79	169.181	[M+H]+	-	3-N-Methyl-L-histidine	Amino acid derivatives	1130000	1270000	2670000	1730000	1160000	2310000	2600000	2730000	2930000	2690000	2530000	2430000	1980000	3760000	2870000	3200000	2930000	3065000	2780000	2770000	2775000
pme2050	191	131	0.86	192.027	[M-H]-	C00158	Citric acid	Organic acids	58900	48100	34600	50800	49200	56200	37400	47400	43200	44400	47000	51100	40200	44600	42400	42800	40000	41400	39600	35200	37400
pme2108	163	103	0.68	162.113	[M+H]+	C00318	L-Carnitine	Others	24100	20300	17500	16500	13300	7490	11500	13600	6890	7500	13500	9890	6740	14400	10570	8240	10600	9420	9890	10400	10145
pme2111	175	87	0.85	176.12	[M-H]-	C00072	L-ascorbate	Vitamins	583000	584000	527000	602000	537000	554000	473000	596000	558000	580000	554000	646000	605000	493000	549000	548000	508000	528000	591000	526000	558500
pme2122	112.1	94.6	0.84	111.08	[M+H]+	C00388	Histamine	Amino acid derivatives	4890000	7290000	6500000	8630000	8020000	10600000	7880000	6780000	7500000	5490000	7530000	8060000	7740000	10600000	9170000	7520000	10200000	8860000	7340000	10400000	8870000
pme2129	131.1	68.9	3.58	132.079	[M-H]-	-	(S)-(-)-2-Hydroxyisocaproic acid	Organic acids	5490000	5430000	5580000	5610000	5100000	5060000	5330000	5140000	5230000	5080000	5040000	5010000	3720000	4650000	4185000	4120000	4110000	4115000	6070000	4370000	5220000
pme2142	173.1	83.9	1.17	174.1	[M-H]-	C01047	L-Theanine	Amino acids	8280	11100	9990	8770	9770	9990	7650	12800	13800	7780	14100	5850	7560	3440	5500	4640	10100	7370	6710	5000	5855
pme2167	157	111	1.18	156.017	[M+H]+	C00295	Orotic acid	Vitamins	4250000	5900000	6280000	5500000	5910000	5690000	5730000	5630000	6530000	6920000	5830000	5690000	6410000	5830000	6120000	4920000	5720000	5320000	6300000	5110000	5705000
pme2169	115	97.9	1.19	116.011	[M-H]-	C00122	Fumaric acid	Organic acids	1780000	1810000	1840000	1900000	1860000	1660000	1990000	1720000	1750000	1710000	2070000	1770000	2030000	2640000	2335000	1840000	2320000	2080000	1770000	2370000	2070000
pme2237	181.1	70.8	0.76	182.079	[M-H]-	C01697	Dulcitol	Alcohols and polyols	28300	26700	51700	34200	32500	30900	42300	28800	28300	34600	33500	35500	39500	52400	45950	32800	26400	29600	41200	34900	38050
pme2246	301	58.8	3.89	302.006	[M-H]-	C10788	Ellagic acid	Others	39500	36500	26000	32400	27600	15900	23100	18900	16900	15600	18000	15700	31200	23100	27150	19500	18900	19200	26000	20200	23100
pme2253	177.1	74.8	0.79	178.048	[M-H]-	C01040	L-Gulonic-γ-lactone	Carbohydrates	783000	610000	573000	745000	791000	393000	748000	553000	642000	536000	577000	624000	536000	576000	556000	466000	516000	491000	514000	591000	552500
pme2256	151.1	70.8	0.77	152.069	[M-H]-	C01904	D-Arabitol	Alcohols and polyols	30600	37400	27400	28300	36500	25800	26700	24000	31500	28100	24400	25600	27700	25800	26750	35500	35400	35450	34700	31500	33100
pme2263	243.1	166.1	3.38	244.088	[M-H]-	C00120	Biotin	Vitamins	14800	13300	14100	15800	13400	13500	12400	14300	12700	12300	15700	12800	11900	13000	12450	11600	11900	11750	13900	15300	14600
pme2268	138	137.9	0.79	137.048	[M+H]+	C01004	Trigonelline	Alkaloids	34100000	40800000	40000000	39900000	40000000	37500000	36800000	38300000	41300000	40600000	42300000	35700000	39700000	45300000	42500000	60100000	35500000	47800000	42600000	36100000	39350000
pme2278	362	78.9	1.17	363.058	[M-H]-	-	Guanosine monophosphate	Nucleotide and its derivates	180000	253000	190000	256000	271000	194000	213000	197000	185000	197000	172000	193000	164000	125000	144500	97900	249000	173450	160000	225000	192500
pme2319	301.1	242.1	5.75	302.079	[M-H]-	C01709	Hesperetin	Flavanone	85800	82600	83000	87100	86000	83100	90100	80200	83300	93300	92600	91800	66600	57600	62100	78600	84300	81450	110000	43100	76550
pme2344	231.2	149.1	6.16	230.152	[M+H]+	-	Dodecanedioic aicd	Organic acids	17600	18600	19900	15500	15900	22800	18800	20200	19600	13200	14200	17700	15800	17700	16750	19700	15600	17650	16800	16800	16800
pme2366	122.1	105	2.26	121.089	[M+H]+	C05332	Phenethylamine	Others	14800000	19100000	19200000	17500000	20700000	19100000	19000000	18100000	19300000	14400000	14600000	14300000	22200000	21700000	21950000	23100000	28600000	25850000	22900000	24300000	23600000
pme2380	145	80.8	1.14	146.022	[M-H]-	-	A-Ketoglutaric acid	Organic acids	40900	33600	30000	32100	30800	33600	67800	39800	62300	42300	49400	52900	69200	66000	67600	42500	52000	47250	92200	24100	58150
pme2427	222.1	163	2.61	223.085	[M-H]-	-	N-Acetyl-L-tyrosine	Amino acid derivatives	467000	447000	442000	450000	474000	412000	419000	399000	428000	457000	430000	431000	686000	805000	745500	642000	568000	605000	793000	741000	767000
pme2433	106	88.1	0.79	105.079	[M+H]+	C06772	Diethanolamine	Others	127000	85800	163000	131000	163000	165000	152000	119000	150000	132000	76200	131000	115000	43700	79350	76600	189000	132800	41600	195000	118300
pme2435	163	70.8	0.76	164.069	[M-H]-	C01019	L-Fucose	Carbohydrates	135000	144000	138000	133000	137000	134000	121000	128000	134000	128000	139000	137000	138000	116000	127000	143000	91200	117100	124000	103000	113500
pme2457	447.3	285.1	3.87	448.101	[M-H]-	-	Luteolin 7-O-glucoside (Cynaroside)	Flavone	330000	340000	326000	308000	329000	286000	344000	285000	250000	278000	317000	302000	130000	131000	130500	114000	87500	100750	131000	98300	114650
pme2478	137.1	137	3.06	138.032	[M-H]-	C16700	Protocatechuic aldehyde	Catechin derivatives	63600	73900	74500	74800	73700	61800	76000	72100	71900	70000	73100	76800	53200	70200	61700	59800	62100	60950	128000	44600	86300
pme2527	133	70	0.78	132.16	[M+H]+	C00077	L(+)-Ornithine	Amino acids	760000	954000	823000	961000	931000	990000	834000	912000	862000	789000	833000	792000	120000	137000	128500	23400	472000	247700	245000	267000	256000
pme2529	163.2	162.9	0.75	164.069	[M-H]-	C07326	1,5-Anhydro-D-glucitol	Alcohols and polyols	209000	186000	184000	177000	164000	188000	154000	147000	165000	188000	161000	160000	212000	148000	180000	181000	140000	160500	178000	153000	165500
pme2560	176	88	1.27	175.048	[M+H]+	C01042	N-Acetylaspartate	Amino acid derivatives	120000	171000	167000	131000	162000	153000	146000	109000	133000	143000	153000	139000	135000	197000	166000	210000	197000	203500	310000	162000	236000
pme2569	219	156.1	1.16	218.09	[M+H]+	C03740	(5-L-Glutamyl)-L-amino acid	Amino acid derivatives	71100	101000	78800	77800	91100	106000	99900	75100	89700	101000	82200	82900	78200	91600	84900	81800	101000	91400	107000	106000	106500
pme2594	182.1	138.1	1.66	183.053	[M-H]-	C00847	4-Pyridoxic acid	Pyridine derivatives	1400000	1340000	1310000	1170000	1160000	1210000	1210000	1250000	1260000	1320000	1260000	1280000	1550000	1630000	1590000	1850000	1120000	1485000	1340000	1450000	1395000
pme2601	89	68.9	1.19	90.032	[M-H]-	C01013	3-Hydroxypropanoic acid	Organic acids	113000	145000	112000	158000	137000	125000	99300	128000	105000	135000	150000	125000	148000	156000	152000	130000	153000	141500	123000	174000	148500
pme2614	164	62.8	0.76	165.046	[M-H]-	-	Methionine sulfoxide	Amino acid derivatives	13700	17200	13900	8710	14800	7130	16900	10100	4370	9360	13000	9880	23100	13500	18300	22100	19800	20950	12400	14800	13600
pme2634	118	88	0.85	117.079	[M+H]+	C01826	Dl-Norvaline	Amino acids	8050000	9980000	9440000	9460000	9610000	8940000	8810000	8600000	9520000	9130000	9130000	7680000	9720000	4730000	7225000	6270000	7970000	7120000	7330000	9180000	8255000
pme2636	301.2	253.2	4.66	302.152	[M-H]-	C18166	Enterodiol	Alcohols and polyols	9200	11800	12000	10900	7880	10600	13500	12800	11500	7710	8880	13600	4810	6290	5550	9	4310	2159.5	6780	9	3394.5
pme2651	742.1	620.2	1.15	743.075	[M-H]-	C00006	NADP	Others	248000	316000	313000	382000	339000	271000	294000	323000	292000	323000	301000	286000	386000	185000	285500	176000	66900	121450	46800	182000	114400
pme2662	385	244.3	5.46	384.339	[M+H]+	C05443	Vitamin D3	Vitamins	14200	11700	9580	11600	11700	11700	8710	10700	13000	10500	10500	7770	6280	5970	6125	5750	6750	6250	9230	7590	8410
pme2670	121	91.9	3.72	122.037	[M-H]-	C00633	4-Hydroxybenzaldehyde	Benzoic acid derivatives	535000	596000	598000	598000	551000	582000	580000	563000	535000	535000	578000	553000	300000	382000	341000	322000	392000	357000	445000	374000	409500
pme2693	131	71.9	0.8	130.111	[M+H]+	C02714	N-Acetylputrescine	Phenolamides	150000	163000	196000	135000	165000	184000	206000	159000	156000	174000	148000	138000	137000	174000	155500	181000	137000	159000	217000	176000	196500
pme2698	313.4	120	3.62	312.147	[M+H]+	-	Phe-Phe	Amino acid derivatives	34900	39800	47000	35300	28600	25000	37800	36800	39700	38000	27100	28600	22300	23700	23000	13100	22600	17850	26500	39300	32900
pme2702	144.1	102	1.62	145.074	[M-H]-	C02946	4-Acetamidobutyric acid	Organic acids	208000	285000	208000	309000	266000	220000	197000	201000	177000	215000	269000	144000	289000	267000	278000	413000	391000	402000	410000	201000	305500
pme2706	153.2	109	2.42	154.027	[M-H]-	C00196	2,3-Dihydroxybenzoic acid	Organic acids	185000	144000	138000	151000	155000	116000	125000	109000	99000	94500	126000	120000	162000	117000	139500	140000	68400	104200	108000	121000	114500
pme2723	146.1	118.1	4.54	145.053	[M+H]+	C08493	Indole-3-carboxaldehyde	Indole derivatives	259000	341000	318000	269000	365000	371000	346000	345000	378000	374000	401000	313000	156000	142000	149000	149000	290000	219500	403000	134000	268500
pme2746	784.2	437.2	2.79	785.157	[M-H]-	C00016	Flavin adenine dinucleotide (FAD)	Nucleotide and its derivates	285000	254000	258000	172000	206000	134000	165000	120000	137000	138000	105000	133000	167000	91100	129050	105000	110000	107500	100000	204000	152000
pme2755	222	138.1	0.62	221.09	[M+H]+	C00140	N-Acetyl-D-glucosamine	Carbohydrates	6080000	7130000	6610000	7920000	8000000	8150000	7670000	7400000	12000000	10300000	9310000	9580000	7230000	6240000	6735000	7900000	8100000	8000000	7440000	8830000	8135000
pme2758	162	144.1	0.73	163.129	[M-H]-	C03079	4-Hydroxy-L-glutamic acid	Amino acid derivatives	19400	12600	14100	7280	12400	13500	13400	11400	7920	9360	12700	10700	16300	12700	14500	12000	13000	12500	10600	16000	13300
pme2761	161	160.9	0.95	162.016	[M-H]-	C01127	4-Hydroxy-2-oxoglutaric acid	Organic acids	626000	624000	728000	555000	615000	528000	598000	572000	570000	534000	542000	574000	619000	698000	658500	657000	536000	596500	656000	582000	619000
pme2786	219	160.1	3.32	218.106	[M+H]+	C00978	N-Acetyl-5-hydroxytryptamine	Tryptamine derivatives	903000	818000	961000	828000	948000	882000	805000	802000	869000	745000	800000	701000	604000	479000	541500	560000	524000	542000	574000	603000	588500
pme2819	287.2	173.2	11.1	286.23	[M+H]+	-	All-trans-13,14-dihydroretinol	Vitamins	26800	18100	22400	19900	18900	22100	17900	21200	18400	17800	16800	12000	22000	25800	23900	23600	23300	23450	21200	21000	21100
pme2827	239	223	6.77	240.245	[M-H]-	C00517	Palmitaldehyde	Lipids_Fatty acids	13200000	13900000	14300000	14900000	15100000	15700000	16300000	15800000	16100000	16400000	17300000	17000000	5020000	7990000	6505000	5450000	7080000	6265000	7820000	6790000	7305000
pme2828	140	98.9	0.63	139.027	[M+H]+	C00870	4-Nitrophenol	Others	41500000	47400000	43700000	43600000	39000000	35700000	39900000	42100000	37900000	35600000	41800000	42300000	25400000	22700000	24050000	26200000	18600000	22400000	27600000	18300000	22950000
pme2830	140	78.5	0.75	141.019	[M-H]-	-	O-Phosphorylethanolamine	Others	238000	276000	244000	254000	255000	244000	215000	231000	228000	217000	256000	238000	224000	238000	231000	204000	237000	220500	198000	196000	197000
pme2884	166	124.1	0.85	167.037	[M-H]-	-	Guanidinoethyl sulfonate	Organic acids	31200	29200	28700	34700	31100	30700	31000	22000	35000	20500	33100	24700	36000	28300	32150	36600	48900	42750	45500	24200	34850
pme2890	269	134	0.85	268.055	[M+H]+	C01817	L-Homocystine	Amino acids	20500	18900	19100	19700	17300	20600	19600	18400	21300	14900	16400	26900	18600	19100	18850	17100	15600	16350	10600	10000	10300
pme2895	319.1	193	3.52	320.053	[M-H]-	C02906	Dihydromyricetin	Flavonol	90200	88200	82300	82800	71800	62200	66700	60100	63300	66800	55900	68700	75900	86200	81050	92100	88900	90500	101000	84500	92750
pme2901	353.1	191.1	2.38	354.095	[M-H]-	-	1-O-Caffeoyl quinic acid	Quinate and its derivatives	1740000	1700000	1560000	1600000	1640000	1690000	1650000	1560000	1630000	1650000	1760000	1640000	2370000	3110000	2740000	2400000	2380000	2390000	2960000	2220000	2590000
pme2903	137	92.5	3.1	138.032	[M-H]-	C00156	4-Hydroxybenzoic acid	Organic acids	4800000	4980000	4820000	4850000	4770000	4590000	4700000	4600000	4570000	4710000	4700000	4550000	9190000	3890000	6540000	7910000	9720000	8815000	9570000	6290000	7930000
pme2914	161	56.8	1.59	162.053	[M-H]-	C03761	3-Hydroxy-3-methylpentane-1,5-dioic acid	Amino acid derivatives	137000	197000	94700	196000	173000	120000	239000	97300	133000	133000	250000	166000	198000	312000	255000	153000	225000	189000	125000	95300	110150
pme2957	271.1	151.1	5.57	272.069	[M-H]-	C06561	Naringenin chalcone	Flavanone	815000	863000	827000	769000	763000	677000	738000	682000	681000	663000	662000	621000	1850000	2810000	2330000	1860000	1390000	1625000	568000	955000	761500
pme2963	287.1	125.1	4.62	288.063	[M-H]-	C00974	Aromadedrin (Dihydrokaempferol)	Flavonol	2720000	2830000	2820000	2800000	2810000	2670000	2880000	2900000	2750000	2770000	3080000	3020000	942000	1650000	1296000	1210000	983000	1096500	1600000	797000	1198500
pme2991	191	176.1	4.15	192.042	[M-H]-	C01752	Scopoletin (7-Hydroxy-5-methoxycoumarin)	Coumarins	5500000	5510000	5510000	5400000	5410000	5100000	5250000	5130000	4980000	5100000	5220000	5140000	3400000	3370000	3385000	2680000	6060000	4370000	4840000	4760000	4800000
pme3007	403	159	0.7	404.161	[M-H]-	C00015	Uridine 5’-diphosphate	Nucleotide and its derivates	182000	192000	227000	219000	188000	188000	164000	208000	172000	166000	166000	182000	187000	172000	179500	147000	144000	145500	118000	205000	161500
pme3009	175	98.9	0.63	174.016	[M+H]+	-	trans-Citridic acid	Organic acids	132000	109000	106000	124000	129000	92900	70200	92700	95900	128000	104000	89500	60400	27300	43850	21300	93500	57400	49300	68900	59100
pme3011	104.1	87	0.77	103.063	[M+H]+	C00334	γ-aminobutyric acid	Organic acids	55500	75000	72200	67300	72400	50300	42000	59200	57500	72800	53100	37800	41500	42500	42000	56800	55900	56350	48800	63200	56000
pme3017	104	85.9	0.76	103.063	[M+H]+	C03665	2-Aminoisobutyric acid	Amino acid derivatives	13200000	18500000	19200000	18400000	17900000	18000000	17300000	18200000	16500000	18900000	16800000	15200000	17200000	17300000	17250000	19500000	16100000	17800000	17700000	18600000	18150000
pme3033	104	58	0.76	103.063	[M+H]+	C01026	N,N-Dimethylglycine	Amino acid derivatives	740000	904000	929000	888000	875000	843000	841000	789000	794000	901000	782000	710000	864000	840000	852000	984000	804000	894000	928000	848000	888000
pme3038	130	83.9	0.85	129.043	[M+H]+	C01879	5-oxoproline	Amino acid derivatives	8770000	13300000	12300000	11200000	13300000	11300000	13000000	11300000	13200000	14500000	10600000	9420000	7650000	6410000	7030000	6030000	8740000	7385000	3720000	8020000	5870000
pme3069	556.3	371.2	10.27	555.284	[M+H]+	C05122	Taurocholic acid	Organic acids	7070000	6280000	6150000	6520000	6650000	7660000	5770000	5890000	5660000	7260000	5750000	6650000	6050000	5210000	5630000	5870000	6080000	5975000	5880000	6220000	6050000
pme3081	169.1	134.1	0.77	168.09	[M+H]+	C00534	4-(Aminomethyl)-5-(hydroxymethyl)-2-methylpyridin-3-ol	Others	48000	76500	132000	109000	102000	94000	117000	101000	137000	101000	96000	57900	82300	153000	117650	148000	150000	149000	213000	175000	194000
pme3083	164	92	3.87	165.043	[M-H]-	-	2-(Formylamino)benzoic acid	Organic acids	5370000	5420000	5380000	5300000	5110000	5080000	5180000	4890000	4820000	4670000	4840000	4790000	5180000	1910000	3545000	1250000	4330000	2790000	3410000	4850000	4130000
pme3096	118	73.9	1.34	119.022	[M-H]-	C00872	Aminomalonic acid	Organic acids	1190000	1170000	1190000	1110000	1040000	950000	1070000	1000000	1090000	1070000	1060000	1150000	1210000	1280000	1245000	1010000	1310000	1160000	1110000	1490000	1300000
pme3104	150	133.1	1.15	149.07	[M+H]+	C02216	1-Methyladenine	Nucleotide and its derivates	2320000	2460000	2510000	2230000	2640000	2340000	2550000	2520000	2650000	2500000	2250000	2260000	2530000	2520000	2525000	2950000	2300000	2625000	2920000	2250000	2585000
pme3123	209	179.1	3.88	210.089	[M-H]-	C02325	Sinapyl alcohol	Hydroxycinnamoyl derivatives	26700	33100	31500	31900	32600	24500	27400	33100	28700	31000	21900	25300	24400	27900	26150	40300	23000	31650	18600	22400	20500
pme3129	463	301	3.86	464.096	[M-H]-	-	Quercetin 4'-O-glucoside (Spiraeoside)	Flavonol	1590000	1640000	1460000	1500000	1430000	1390000	1380000	1300000	1300000	1350000	1250000	1200000	1240000	695000	967500	714000	699000	706500	931000	762000	846500
pme3140	175	131.1	4.11	176.047	[M-H]-	-	6-Hydroxy-4-methylcoumarin	Coumarins	688000	693000	679000	672000	680000	629000	615000	634000	618000	612000	612000	605000	573000	641000	607000	617000	658000	637500	829000	476000	652500
pme3154	147.1	58.8	1.22	148.074	[M-H]-	-	(Rs)-Mevalonic acid	Organic acids	163000	533000	430000	376000	230000	373000	247000	411000	467000	401000	569000	500000	505000	462000	483500	323000	250000	286500	525000	503000	514000
pme3160	259	96.9	0.71	260.03	[M-H]-	C00092	D-Glucose 6-phosphate	Carbohydrates	5620000	5550000	5830000	6080000	5710000	5750000	5320000	5360000	5580000	5530000	5340000	5260000	3590000	3600000	3595000	3870000	4380000	4125000	3170000	4110000	3640000
pme3163	289	78.9	1.07	290.04	[M-H]-	-	D-Sedoheptuiose 7-phosphate	Carbohydrates	1590000	1910000	2090000	1690000	1710000	1680000	1860000	2610000	2120000	2210000	1780000	2180000	1500000	1650000	1575000	2400000	1300000	1850000	1750000	2700000	2225000
pme3174	324	112	0.83	323.052	[M+H]+	C00055	Cytidine 5'-monophosphate (Cytidylic acid)	Nucleotide and its derivates	156000	135000	160000	144000	129000	150000	196000	143000	145000	159000	130000	213000	103000	151000	127000	99700	105000	102350	163000	138000	150500
pme3179	179	75.9	0.86	178.041	[M+H]+	C01419	CYS-GLY	Amino acid derivatives	13200	19100	15600	16600	12500	25000	12200	12700	13500	16200	13100	22600	7930	5070	6500	3990	4200	4095	7150	8340	7745
pme3184	332	136.1	1.17	331.068	[M+H]+	C00360	2'-Deoxyadenosine-5'-monophosphate	Nucleotide and its derivates	1610000	1550000	1740000	1670000	1830000	1470000	1540000	1630000	1480000	1670000	1420000	1390000	1850000	2070000	1960000	2100000	1930000	2015000	1910000	1780000	1845000
pme3188	323	78.8	1.18	324.036	[M-H]-	C00105	Uridine 5'-monophosphate	Nucleotide and its derivates	444000	535000	493000	584000	531000	437000	415000	460000	431000	511000	447000	479000	403000	334000	368500	272000	591000	431500	549000	493000	521000
pme3194	118	76	1.02	117.043	[M+H]+	-	N-acetylglycine	Amino acid derivatives	2840000	6000000	5560000	6240000	5010000	6140000	7150000	7020000	7140000	6690000	6510000	5340000	7310000	6740000	7025000	6540000	6260000	6400000	7860000	6240000	7050000
pme3198	153	109	2.75	154.027	[M-H]-	-	2,4-Dihydroxybenzoic acid	Benzoic acid derivatives	114000	124000	88100	107000	85600	103000	106000	90800	88800	84900	57600	103000	125000	85000	105000	123000	72500	97750	52500	94000	73250
pme3200	74	56.9	0.71	73.0971	[M+H]+	-	1-methylguanidine	Nucleotide and its derivates	16700	21200	11500	18200	19700	20500	35900	13700	11400	14600	9020	10900	22300	9	11154.5	2430	25200	13815	7700	27200	17450
pme3207	141	58.7	0.69	142.027	[M-H]-	-	trans,trans-Muconic acid	Organic acids	9270000	9080000	9100000	9390000	8950000	8520000	8680000	8080000	8450000	8380000	8850000	8250000	8850000	9590000	9220000	8530000	7290000	7910000	10000000	8650000	9325000
pme3208	445	282.1	3.54	446.121	[M-H]-	C16195	Glycitin	Isoflavone	164000	150000	171000	167000	155000	143000	143000	156000	167000	144000	137000	153000	204000	82000	143000	41600	69100	55350	103000	246000	174500
pme3210	433	270.9	4.01	432.106	[M+H]+	C09126	Genistein 7-O-Glucoside (Genistin)	Isoflavone	1500000	1380000	1330000	1170000	1050000	1030000	1160000	1140000	1040000	1190000	1070000	1060000	380000	239000	309500	515000	447000	481000	456000	214000	335000
pme3211	463	301.1	3.86	464.096	[M-H]-	C05623	Quercetin 3-O-glucoside (Isotrifoliin)	Flavonol	1540000	1640000	1410000	1540000	1390000	1340000	1510000	1280000	1310000	1330000	1210000	1270000	1320000	821000	1070500	690000	681000	685500	941000	791000	866000
pme3224	577	413.1	3.67	578.164	[M-H]-	C12628	Vitexin 2''-O-beta-L-rhamnoside	Flavone C-glycosides	38600	38500	45800	39100	30400	31600	43700	38700	36300	45900	41700	40500	14300	17100	15700	19900	12200	16050	13400	15900	14650
pme3245	271	137.1	6.82	270.089	[M+H]+	C10503	Medicarpin	Hydroxycinnamoyl derivatives	11600	14500	14800	19700	20100	25700	19900	19000	22900	30600	27500	26700	17200	19200	18200	19600	23400	21500	20400	15300	17850
pme3246	341	179.1	2.72	342.132	[M-H]-	C00761	Coniferin	Hydroxycinnamoyl derivatives	4650000	4670000	4440000	4410000	4340000	4420000	4590000	4250000	4280000	4150000	4390000	4300000	4130000	4430000	4280000	5450000	4520000	4985000	5490000	3270000	4380000
pme3256	611	303	2.37	611	Protonated	C16315	Delphinidin 3-O-rutinoside (Tulipanin)	Anthocyanins	105000	83200	65600	70100	52200	73500	58900	82600	78900	64200	88900	58600	179000	39100	109050	166000	102000	134000	129000	94000	111500
pme3261	271	215.2	4.48	270.053	[M+H]+	C14314	6-Hydroxydaidzein	Isoflavone	25300	30500	24200	23600	35600	29900	19900	26500	25100	19800	24100	9	16400	18400	17400	12900	13900	13400	9	9	9
pme3268	449	286.9	3.87	448.101	[M+H]+	C12626	Kaempferol 3-O-galactoside (Trifolin)	Flavonol	4890000	5160000	5450000	5450000	4920000	4610000	4710000	4530000	4510000	4460000	4640000	4630000	4930000	3780000	4355000	5050000	3050000	4050000	4800000	3230000	4015000
pme3279	287	217.1	4.89	286.048	[M+H]+	C12134	2'-Hydroxygenistein	Isoflavone	20400	21600	28800	26900	22000	18200	20300	16900	20100	19100	22300	18200	18800	27500	23150	15500	15000	15250	27200	21600	24400
pme3297	433	287	4.49	432.106	[M+H]+	C16911	Kaempferol 3-O-rhamnoside (Kaempferin)	Flavonol	392000	382000	361000	312000	333000	332000	348000	304000	317000	313000	303000	287000	279000	108000	193500	105000	92000	98500	210000	124000	167000
pme3305	149	130.1	3.67	150.068	[M-H]-	C02646	p-Coumaryl alcohol	Hydroxycinnamoyl derivatives	26800	24600	28400	27200	21800	32000	29600	29800	24500	26000	20300	23800	9	20400	10204.5	12900	5240	9070	9570	8850	9210
pme3309	145.1	101.1	2.58	146.058	[M-H]-	-	2-Methylglutaric acid	Organic acids	283000	287000	307000	287000	296000	286000	281000	278000	316000	285000	301000	302000	340000	373000	356500	291000	240000	265500	254000	344000	299000
pme3313	259	78.8	0.83	260.03	[M-H]-	C00085	D-Fructose 6-phosphate	Carbohydrates	1940000	1860000	1860000	1710000	1550000	1940000	1700000	1670000	1730000	1710000	1630000	1750000	1290000	1100000	1195000	1210000	1260000	1235000	1040000	1370000	1205000
pme3333	153.1	136.1	1.51	152.059	[M+H]+	-	1,4-dihydro-1-Methyl-4-oxo-3-pyridinecarboxamide	Pyridine derivatives	969000	1170000	1070000	1190000	1140000	908000	1250000	1130000	1070000	1160000	1100000	889000	850000	723000	786500	767000	1230000	998500	1390000	1100000	1245000
pme3336	382	134.1	2.06	383.108	[M-H]-	-	N6-Succinyl Adenosine	Nucleotide and its derivates	1630000	1540000	1790000	1530000	1510000	1510000	1620000	1600000	1470000	1560000	1640000	1450000	1540000	1970000	1755000	1670000	1540000	1605000	1710000	1490000	1600000
pme3346	131.1	70.8	2.76	132.079	[M-H]-	-	5-hydroxyhexanoic acid	Organic acids	2250000	2370000	2240000	2190000	2180000	2240000	2270000	2180000	2200000	2130000	2160000	2220000	1410000	949000	1179500	842000	980000	911000	1130000	1240000	1185000
pme3349	282	192.1	1.73	283.092	[M-H]-	-	8-Hydroxy-2-deoxyguanosine	Nucleotide and its derivates	16300	17100	17600	16100	11900	14700	9	9690	11600	12800	17200	10400	11300	16300	13800	17800	23800	20800	21300	18300	19800
pme3351	144.1	126.1	0.84	145.074	[M-H]-	C04076	Allysine(6-Oxo DL-Norleucine)	Amino acid derivatives	16900	24100	24200	32800	13900	23800	20500	17200	25200	10300	20200	17500	25900	25700	25800	31200	36800	34000	37800	30600	34200
pme3384	162	74	1.16	161.069	[M+H]+	-	N-Acetylthreonine	Amino acid derivatives	207000	274000	189000	243000	247000	170000	207000	185000	224000	220000	213000	209000	281000	255000	268000	331000	263000	297000	279000	150000	214500
pme3388	189	144.2	0.75	188.127	[M+H]+	C01924	H-HomoArg-OH	Amino acid derivatives	1280000	1880000	2110000	1610000	1690000	1660000	1820000	1570000	1180000	1740000	1700000	1450000	1620000	1130000	1375000	1190000	1460000	1325000	2100000	2300000	2200000
pme3396	289	215.1	3.65	288.063	[M+H]+	C01378	Fustin	Flavonol	38800	27900	39900	49200	48200	36500	41900	40300	50100	38400	46100	36600	28700	45200	36950	37400	31100	34250	22200	20200	21200
pme3416	177	133.1	3.24	178.027	[M-H]-	C09263	Esculetin (6,7-dihydroxycoumarin)	Coumarins	418000	440000	437000	407000	417000	408000	424000	404000	413000	409000	440000	426000	214000	199000	206500	213000	394000	303500	502000	273000	387500
pme3422	207.1	192	3.56	208.037	[M-H]-	C09265	6-Methoxy-7,8-DihydroxyCoumarin	Coumarins	85200	75900	114000	78900	80200	86200	84600	75300	74100	63000	116000	85000	115000	98900	106950	101000	71100	86050	61500	126000	93750
pme3428	339.1	177.1	2.72	340.079	[M-H]-	C09264	Esculin (6,7-Dihydroxycoumarin-6-glucoside)	Coumarins	9750000	9550000	9230000	9300000	9330000	9140000	9210000	9530000	8930000	8940000	9450000	8860000	6340000	8210000	7275000	8830000	7990000	8410000	7970000	6290000	7130000
pme3439	271.1	135.1	5.49	272.069	[M-H]-	C08578	Butein	Flavanone	4840	4480	3920	4990	4540	5750	5000	3940	3590	3740	5590	6550	9	4910	2459.5	3480	3950	3715	4510	9	2259.5
pme3443	207.1	177.1	4.61	208	[M-H]-	-	Sinapinaldehyde	Hydroxycinnamoyl derivatives	1940000	1980000	1970000	1900000	1910000	1900000	1910000	1800000	1740000	1840000	1860000	1850000	1330000	1590000	1460000	1600000	1500000	1550000	1920000	1310000	1615000
pme3453	147.1	129	4.42	148	[M-H]-	-	p-Coumaraldehyde	Hydroxycinnamoyl derivatives	6360	8530	8660	7930	8880	8610	8840	8420	8500	10400	8200	8200	4870	5210	5040	2940	4080	3510	5760	9	2884.5
pme3461	301.1	151	5.75	302.279	[M-H]-	C09756	Homoeriodictyol	Flavanone	64900	62000	68200	62500	63000	62500	66900	69600	68000	64900	68900	63900	55600	47100	51350	62600	63600	63100	78400	32800	55600
pme3464	285.1	164	6.98	286.084	[M-H]-	C05334	Isosakuranetin (4'-Methylnaringenin)	Flavanone	13400	13400	12100	14100	13300	13400	14300	14400	13200	14000	14700	13400	44900	12300	28600	9	77100	38554.5	39700	20700	30200
pme3468	739.2	593.3	3.35	740.216	[M-H]-	C10178	Kaempferol-3-O-robinoside-7-O-rhamnoside (Robinin)	Flavonol	11600	9600	15700	11600	15000	10700	12500	13000	11800	9260	9900	10800	10200	5740	7970	5500	5870	5685	5790	8620	7205
pme3473	271.1	151	5.59	272.069	[M-H]-	C09614	Butin	Flavone	4880000	5000000	4950000	4710000	4860000	4900000	5110000	4930000	4990000	5040000	5090000	5040000	2770000	6580000	4675000	3170000	3700000	3435000	5450000	2900000	4175000
pme3478	277.1	146.2	2.84	278.13	[M-H]-	C00831	Pantetheine	Vitamins	34400	31600	26900	23500	22800	23800	20500	19200	19700	17700	19900	18100	21200	34700	27950	17500	29300	23400	33100	26100	29600
pme3514	301	151.1	5.11	302.043	[M-H]-	C10105	Morin	Flavonol	47900	36900	36900	33200	29300	27300	29900	29700	23900	29900	30300	40700	28400	24100	26250	16100	21700	18900	49200	25100	37150
pme3564	179	179	3.19	178.027	[M+H]+	C03093	Daphnetin	Coumarins	138000	140000	110000	80700	109000	104000	118000	71900	71600	110000	75800	101000	66100	28600	47350	70300	71600	70950	108000	73400	90700
pme3569	207.1	207.1	4.77	206.058	[M+H]+	C09311	Scoparone	Coumarins	119000	112000	114000	125000	102000	98100	116000	97700	85800	102000	94400	82200	83400	94000	88700	43800	97500	70650	112000	61800	86900
pme3576	138.1	91.9	4.07	137.048	[M+H]+	C00108	Anthranilic acid	Benzoic acid derivatives	58600	51000	68100	55800	37900	66600	59500	53300	57600	80200	55600	56000	56200	76000	66100	48000	18800	33400	36300	59700	48000
pme3609	287	231.6	3.54	287.24	Protonated	C05905	Cyanidin	Anthocyanins	204000	242000	185000	186000	199000	220000	172000	169000	180000	190000	176000	188000	68300	77800	73050	73800	71100	72450	40800	82400	61600
pme3705	193.1	72.9	0.72	194.043	[M-H]-	C00191	D-glucoronic acid	Carbohydrates	1940000	2030000	1890000	2030000	1740000	1990000	1920000	1960000	1880000	1790000	1770000	1700000	2060000	1760000	1910000	2770000	805000	1787500	1780000	781000	1280500
pme3719	165.1	74.9	0.75	166.048	[M-H]-	-	D-Xylonic acid	Organic acids	5100000	4870000	4680000	4650000	4630000	4240000	4380000	4370000	4390000	4430000	4360000	4260000	4370000	3640000	4005000	3680000	4380000	4030000	4360000	3910000	4135000
pme3732	244.1	111.4	0.83	243.086	[M+H]+	C00475	Cytidine	Nucleotide and its derivates	3600000	3550000	3860000	3130000	3120000	3660000	3720000	4280000	3730000	3930000	3290000	3620000	2520000	3620000	3070000	3930000	4530000	4230000	4560000	4470000	4515000
pme3827	198.2	114.9	1.16	197.069	[M+H]+	C00355	3,4-Dihydroxy-DL-phenylalanine	Amino acid derivatives	2390000	1860000	2060000	1850000	1830000	1750000	2080000	1750000	1330000	1690000	1920000	1140000	2560000	1960000	2260000	1280000	2100000	1690000	1530000	2810000	2170000
pme3835	344.2	344	1.33	345.047	[M-H]-	C00942	Guanosine 3',5'-cyclic monophosphate	Nucleotide and its derivates	1400000	1630000	1560000	1750000	1620000	1430000	1830000	1510000	1510000	1390000	1810000	1630000	1450000	1100000	1275000	765000	3400000	2082500	2790000	3070000	2930000
pme3960	250	131	1.88	251.102	[M-H]-	C00559	Deoxyadenosine	Nucleotide and its derivates	12500	14400	17800	15800	17200	16700	15700	14200	11500	17500	13500	14100	9	6840	3424.5	5940	4130	5035	9	5180	2594.5
pme3965	310	178.1	2.18	311.123	[M-H]-	-	2-(dimethylamino)guanosine	Nucleotide and its derivates	63500	65300	63300	62000	66800	72000	64300	66000	75700	66300	65200	67700	33200	52600	42900	27200	56100	41650	41900	38800	40350
pme3968	166	149.1	1.15	165.065	[M+H]+	C02242	7-methylguanine	Nucleotide and its derivates	16900	28200	24000	23600	50500	25200	30400	31100	25900	23400	24400	19300	32200	15200	23700	16700	28600	22650	21200	21300	21250
pme3970	243	153.1	1.21	244.07	[M-H]-	C02067	β-Pseudouridine	Nucleotide and its derivates	295000	307000	271000	282000	275000	235000	292000	252000	204000	262000	312000	244000	195000	318000	256500	221000	462000	341500	460000	329000	394500
pme3982	267.1	135.1	1.48	268.081	[M-H]-	-	Hypoxanthine-9-β-D-arabinofuranoside	Nucleotide and its derivates	435000	431000	400000	415000	414000	363000	428000	357000	361000	409000	446000	363000	547000	450000	498500	284000	513000	398500	295000	701000	498000
